# Supplementary material for: TimeTalk uses single-cell RNA-seq datasets to decipher cell-cell communication during early embryo development
Source: Commun Biol. 2023 Sep 2;6:901. doi: 10.1038/s42003-023-05283-2 (PMC10475079; doi:10.1038/s42003-023-05283-2)
Supplement: Supplementary file 4 — Supplementary Data 1 [file 42003_2023_5283_MOESM4_ESM.xlsx]

## Sheet: README
File name: Supplementary Data 1
Description: This supplementary dataset provides information on the eLR and tTF characteristics and includes the source data for Fig 2f-g, Fig 3a-d, and Supplementary Fig 13, as referenced in the paper. The README sheet offers detailed explanations of every sheet and column.
Fig 2f
This sheet presents the 229 temporal transcription factors (tTFs) identified through master regulator analysis, which have been categorized into six clusters, corresponding to Fig 2f.
The corresponding columns are as follows:
Gene Symbol: This column shows the gene symbols of identified tTFs
Cluster: This column indicates the corresponding cluster that each tTF belongs to
Fig 2g
This sheet contains the GO analysis of six clusters of tTFs, corresponding to Fig. 2g
The corresponding columns are as follows:
Cluster: This column indicates the corresponding cluster that each tTF belongs to
ID: This column indicate the GO Identifier
Description: This column indicate the description of the corresponding GO identifier
GeneRatio: This column shows the ratio of the number of genes in your input list that are associated with the given GO term to the total number of input genes.
BgRatio: This column shows the ratio of the number of genes with the given GO term to the total number of genes
pvalue: This column shows the P-value of GO analysis
p.adjust: This column shows the Benjamini–Hochberg-corrected P-value of GO analysis
qvalue: This column shows the Q-value of GO analysis
geneID: This column shows the enriched tTFs in the associated GO terms
Count: This column shows the ratio of the number of genes in your input list that are associated with the given GO term
Fig 3a
This sheet shows the statistics of co-varying LR, corresponding to Fig. 3a
The corresponding columns are as follows:
LRpairs: This column displays the co-varying LR, where the left side of the hyphen represents the ligand and the right side represents the receptor.
-log10(P_LRtoTF): This column displays the -1og10 of the significance of causality from LR to tTFs obtained by Granger test
-log10(P_TFtoLR): This column displays the -1og10 of the significance of causality from tTFs to LR obtained by Granger test
PCC: This column shows the Pearson Correlation Coefficient of ligand gene expression to receptor gene expression for the given LR
SCC: This column shows the Spearman Correlation Coefficient of ligand gene expression to receptor gene expression for the given LR
Detection Rate L: This column displays the ratio of the number of cells expressing the ligand gene to the total number of cells for the given LR.
Detection Rate R: This column displays the ratio of the number of cells expressing the receptor gene to the total number of cells for the given LR
Group: This column is the group of LR with the tTFs. This column contains four groups, forward, backward, feedback, and background for the given LR
eLR
This sheet shows the list of eLR, correspoinding to Fig.3a
The corresponding columns are as follows:
LRpairs : This column displays the eLR
PCC: This column shows the Pearson Correlation Coefficient of ligand gene expression to receptor gene expression for the given LR
p-eLR-top30
This sheet shows the citation evidence of top 30 positive co-varying eLR according to PCC, corresponding to Fig. 3a
Lgene: This column shows the ligand gene in the given eLR
Rgene: This column shows the receptor gene in the given eLR
LRpairs: This column displays the top30 positively co-varying eLR
PCC: This column shows the Pearson Correlation Coefficient of ligand gene expression to receptor gene expression for the given LR
Citation_Evidence: This column shows the citation evidence of eLR functions
PubMed: This column shows PubMed records of the corresponding citation evidence
Comment: This column summary the function of the given eLR
More_Comment: This column provides a summary of the detailed function of the given eLR during embryo development.
n-eLR-top30
This sheet shows the citation evidence of top 30 negative co-varying eLR according to PCC, corresponding to Fig. 3a
Lgene: This column shows the ligand gene in the given eLR
Rgene: This column shows the receptor gene in the given eLR
LRpairs: This column displays the top30 positively co-varying eLR
PCC: This column shows the Pearson Correlation Coefficient of ligand gene expression to receptor gene expression for the given LR
Citation_Evidence: This column shows the citation evidence of eLR functions
PubMed: This column shows PubMed records of the corresponding citation evidence
Comment: This column summary the function of the given eLR
More_Comment: This column provides a summary of the detailed function of the given eLR during embryo development.
top eLR summarize
This sheet summary of top eLR function, corresponding to Fig.3a
Category: This column shows the function category
LRpairs: This column shows the eLR list
Lgene: This column shows the ligand gene in the given eLR
Rgene: This column shows the receptor gene in the given eLR
PCC: This column shows the Pearson Correlation Coefficient of ligand gene expression to receptor gene expression for the given LR
Detection Rate L: This column displays the ratio of the number of cells expressing the ligand gene to the total number of cells for the given LR.
Detection Rate R: This column displays the ratio of the number of cells expressing the receptor gene to the total number of cells for the given LR
Citation_Evidence: This column shows the citation evidence of eLR functions
PubMed: This column shows PubMed records of the corresponding citation evidence
More_Comment: This column provides a summary of the detailed function of the given eLR during embryo development.
Gene Lists
This sheet contains the gene lists that were used in the enrichment analysis, corresponding to Fig 3b-d
All Gene: This column contains all the gene in mm9 annotation.
LR Gene: This column contains all the ligand-receptor gene used in this article
eLR gene: This column contains the eLR gene identified in this article
Essential Gene: This column contains the essential gene lists used in this article
Housekeeping Gene: This column contains the house keeping gene used in this aticle
ZGA Gene: This column contains the ZGA gene used in this article
Fig 3b
This sheet presents the enrichment analysis results of essential genes and includes the source data used to generate Fig 3b.
Enrichment Ratio Table
n: This column displays the number of essential genes in the corresponding category.
N: This column displays the number of genes in the corresponding category.
ratio: This column displays the enrichment ratio. The enrichment ratio was calculated by the following formula: Enrichment ratio=n/N.
P-value calculation table
M: This column displays the number of essential genes in the reference category
N: This column displays the number of genes in the reference category
k: This column displays the number of essential genes in the comparison category
n: This column displays the number of genes in the comparison category
tail: This column indicates the p-value calculated using either the lower or upper hypergeometric test.
p: This column displays the p-value, which is calculated using the following formula: p-value = phyper(k-1, M, N-M, n, tail = tail), where phyper represents the distribution function of the hypergeometric distribution
Fig 3c
This sheet presents the enrichment analysis results of housekeeping genes and includes the source data used to generate Fig 3c.
Enrichment Ratio Table
n: This column displays the number of housekeeping genes in the corresponding category.
N: This column displays the number of genes in the corresponding category.
ratio: This column displays the enrichment ratio. The enrichment ratio was calculated by the following formula: Enrichment ratio=n/N.
P-value calculation table
M: This column displays the number of housekeeping genes in the reference category
N: This column displays the number of genes in the reference category
k: This column displays the number of housekeeping genes in the comparison category
n: This column displays the number of genes in the comparison category
tail: This column indicates the p-value calculated using either the lower or upper hypergeometric test.
p: This column displays the p-value, which is calculated using the following formula: p-value = phyper(k-1, M, N-M, n, tail = tail), where phyper represents the distribution function of the hypergeometric distribution
Fig 3d
This sheet presents the enrichment analysis results of ZGA genes and includes the source data used to generate Fig 3d.
Enrichment Ratio Table
n: This column displays the number of ZGA genes in the corresponding category.
N: This column displays the number of genes in the corresponding category.
ratio: This column displays the enrichment ratio. The enrichment ratio was calculated by the following formula: Enrichment ratio=n/N.
P-value calculation table
M: This column displays the number of ZGA genes in the reference category
N: This column displays the number of genes in the reference category
k: This column displays the number of ZGA genes in the comparison category
n: This column displays the number of genes in the comparison category
tail: This column indicates the p-value calculated using either the lower or upper hypergeometric test.
p: This column displays the p-value, which is calculated using the following formula: p-value = phyper(k-1, M, N-M, n, tail = tail), where phyper represents the distribution function of the hypergeometric distribution
Supp Fig 13
This sheet presents the ZGA inhibition effect on eLR and non-eLR genes, correspond to Supplementary Fig 13.
LR: This column indicate LR information.
delta_value: The delta value to measure the effect of ZGA inhibition on the cell-cell communication strength of LR pairs. The detail description was described in methods section.
group: Indicate the given LR was belong to LR or eLR

## Sheet: Fig 2f
Gene Symbol	Cluster
Cpeb1	C1
Mxd1	C1
E2f2	C1
Tbx4	C1
Obox5	C1
Obox1	C1
Meis2	C1
Nobox	C1
Ehf	C1
Sebox	C1
Creb3l4	C1
Pou4f1	C1
Gli3	C1
Parp12	C1
Jazf1	C1
Mesp2	C1
Nfya	C1
Nfil3	C1
Zfp664	C1
Hivep1	C1
Zfp597	C1
Atf2	C1
Nfrkb	C1
Arid1b	C1
Hhex	C1
Zkscan6	C1
Zfp212	C1
Foxo3	C1
Zfp944	C1
Arid1a	C1
Ybx2	C1
Lin28a	C1
Zfp280d	C1
E2f4	C1
Foxn2	C1
Foxn3	C1
Cebpg	C1
Baz2b	C1
Zfp57	C1
Stat3	C1
Sub1	C1
Carhsp1	C1
Zkscan5	C1
E2f1	C1
Pias1	C1
Zfp318	C1
Zfp667	C1
Clock	C1
Zfp738	C1
Tulp3	C1
Trps1	C1
Mier2	C1
Arntl	C1
Pou2f3	C1
Zfp553	C1
Zfp120	C1
Smad3	C1
Gzf1	C1
Zfp592	C1
Elf1	C1
Mlxip	C1
Foxk1	C1
Foxo1	C1
Prdm2	C1
Rcor1	C1
Zfp770	C1
Zfp82	C1
Zfp819	C1
Foxk2	C1
Tcf12	C1
Zfp639	C1
Gpbp1	C1
Hmbox1	C2
Ovol1	C2
Zfp51	C2
Csrnp1	C2
Zfp148	C2
Hinfp	C2
Ahctf1	C2
Zfp335	C2
Nr1d2	C2
Gabpb1	C2
Patz1	C2
Glis2	C2
Zbtb34	C2
Relb	C2
Zbtb5	C2
Zfp707	C2
Dmrtb1	C2
Zscan5b	C2
Ubtfl1	C2
Sp6	C2
Zfp775	C2
Zfp54	C2
Obox3	C2
Zscan4f	C2
Yy2	C2
Zfp791	C2
Thap11	C2
Tsc22d2	C2
Snai1	C2
Tulp4	C2
Setdb2	C2
Zfp623	C2
Zfp445	C2
Mafg	C2
Arid4a	C2
Zfp574	C2
Zfp513	C2
Rest	C2
Zfp280b	C2
Aff1	C2
Zfp654	C2
Mkrn2	C2
Zbtb41	C2
Zfp644	C2
Stat2	C2
Hmgxb3	C2
Zfp113	C2
Foxj3	C2
Zfp229	C2
Gatad2b	C2
Zbtb37	C2
Klf11	C2
Klf17	C2
Gata4	C2
Fiz1	C2
Klf16	C2
Mafk	C2
Zkscan14	C2
Zfp97	C3
Zfp960	C3
Nr1h3	C3
Gata1	C3
Sp140	C3
Foxa1	C3
Hand1	C3
Sox15	C3
Zfp820	C3
Csrnp2	C3
Obox6	C3
Sp110	C3
Cux2	C3
Rarg	C3
Sox21	C3
Sox12	C3
Klf2	C3
Spic	C3
Id1	C3
Etv6	C3
Nfyb	C3
Yy1	C3
Mysm1	C3
Nr1h2	C3
Zfp239	C3
Prdm4	C3
Ybx1	C3
Zfp367	C3
Rcor2	C3
Rlf	C3
Zfp600	C3
Mier3	C3
Zfp296	C3
Atf1	C4
Baz2a	C4
Ctcf	C4
Hmgb3	C4
Zbtb10	C4
Lyar	C4
Ubtf	C4
Tax1bp1	C4
Myef2	C4
Cdc5l	C4
Cenpa	C4
Zfp706	C4
Nme2	C4
Gm9376	C4
Nr1d1	C4
Mta3	C4
Hes1	C5
Id3	C5
Tbx20	C5
Hsf2	C5
Hmga2	C5
Gata6	C5
Tead4	C5
Klf5	C5
Cnbp	C5
Bach1	C5
Dnajc2	C5
Zfp568	C5
5730507C01Rik	C5
Tead1	C5
Nanog	C5
Zfp42	C5
Elf3	C5
Tet2	C5
Litaf	C5
Ssrp1	C5
Xbp1	C5
Phb	C5
Pou5f1	C5
Cdx2	C5
Epas1	C5
Jarid2	C5
Zfp808	C6
Zfp934	C6
Trp53	C6
Tgif1	C6
Zfp36l1	C6
Sox2	C6
Foxh1	C6
Zfp459	C6
Lrrfip1	C6
Id2	C6
Gata3	C6
Gata2	C6
Eomes	C6
Grhl1	C6
E2f8	C6
Usf2	C6
Klf6	C6
Arid5b	C6
Zfhx3	C6
Ncor1	C6
Gatad1	C6
Nfe2l2	C6
Mycn	C6
Plscr1	C6

## Sheet: Fig 2g
Cluster	ID	Description	GeneRatio	BgRatio	pvalue	p.adjust	qvalue	geneID	Count
C1	GO:0019827	stem cell population maintenance	0.0882353	165/23210	8.95882e-06	0.00243483	0.00162316	Nfya/Foxo3/Arid1a/Lin28a/Stat3/Foxo1	6
C1	GO:0098727	maintenance of cell number	0.0882353	169/23210	1.02718e-05	0.00243483	0.00162316	Nfya/Foxo3/Arid1a/Lin28a/Stat3/Foxo1	6
C1	GO:0048477	oogenesis	0.0588235	95/23210	0.000175509	0.0169091	0.0112723	Nobox/Sebox/Foxo3/Ybx2	4
C1	GO:0045786	negative regulation of cell cycle	0.0882353	452/23210	0.0020851	0.0331919	0.0221271	Pou4f1/Atf2/Hhex/E2f1/Clock/Smad3	6
C1	GO:0007281	germ cell development	0.0735294	339/23210	0.00317108	0.0373423	0.0248939	Nobox/Sebox/Foxo3/Ybx2/Lin28a	5
C1	GO:0040029	regulation of gene expression, epigenetic	0.0588235	284/23210	0.00968342	0.0610903	0.0407253	Arid1a/Lin28a/Zfp57/Stat3	4
C1	GO:0045165	cell fate commitment	0.0588235	284/23210	0.00968342	0.0610903	0.0407253	Tbx4/Pou4f1/Gli3/Stat3	4
C1	GO:0048562	embryonic organ morphogenesis	0.0588235	318/23210	0.0141733	0.0754988	0.0503306	Gli3/Arid1a/Tulp3/Smad3	4
C1	GO:0048568	embryonic organ development	0.0735294	493/23210	0.0147663	0.0777502	0.0518315	Gli3/Hhex/Arid1a/Tulp3/Smad3	5
C1	GO:0048863	stem cell differentiation	0.0441176	228/23210	0.0293889	0.115282	0.0768516	Hhex/Lin28a/Stat3	3
C1	GO:0006333	chromatin assembly or disassembly	0.0294118	144/23210	0.0667777	0.158713	0.105805	Arid1a/Cebpg	2
C1	GO:0030856	regulation of epithelial cell differentiation	0.0294118	147/23210	0.069216	0.161977	0.107981	Clock/Arntl	2
C1	GO:0043392	negative regulation of DNA binding	0.0147059	53/23210	0.144167	0.238652	0.159095	E2f1	1
C2	GO:0016571	histone methylation	0.0576923	138/23210	0.00367369	0.218843	0.19144	Zfp335/Setdb2/Arid4a	3
C2	GO:0006479	protein methylation	0.0576923	176/23210	0.00721459	0.218843	0.19144	Zfp335/Setdb2/Arid4a	3
C3	GO:0043392	negative regulation of DNA binding	0.09375	53/23210	5.32127e-05	0.0116207	0.00776216	Gata1/Hand1/Id1	3
C3	GO:0045165	cell fate commitment	0.125	284/23210	0.000602487	0.0184937	0.0123531	Gata1/Foxa1/Hand1/Sox12	4
C3	GO:0048863	stem cell differentiation	0.09375	228/23210	0.00376064	0.0408464	0.0272837	Foxa1/Sox21/Prdm4	3
C3	GO:0048568	embryonic organ development	0.09375	493/23210	0.0299512	0.108439	0.0724325	Gata1/Hand1/Rarg	3
C3	GO:0048562	embryonic organ morphogenesis	0.0625	318/23210	0.0709236	0.155503	0.10387	Hand1/Rarg	2
C3	GO:0016571	histone methylation	0.03125	138/23210	0.173833	0.237842	0.158868	Rlf	1
C3	GO:0030856	regulation of epithelial cell differentiation	0.03125	147/23210	0.184091	0.245686	0.164108	Id1	1
C3	GO:0001824	blastocyst development	0.03125	149/23210	0.186353	0.24684	0.164879	Spic	1
C3	GO:0006479	protein methylation	0.03125	176/23210	0.21631	0.269339	0.179907	Rlf	1
C4	GO:0040029	regulation of gene expression, epigenetic	0.1875	284/23210	0.000902085	0.0521871	0.0323295	Baz2a/Ctcf/Ubtf	3
C4	GO:0006342	chromatin silencing	0.125	84/23210	0.00150277	0.0521871	0.0323295	Baz2a/Ubtf	2
C4	GO:0016571	histone methylation	0.125	138/23210	0.00398769	0.0694522	0.043025	Baz2a/Ctcf	2
C4	GO:0006333	chromatin assembly or disassembly	0.125	144/23210	0.00433286	0.069659	0.0431531	Baz2a/Ctcf	2
C4	GO:0006479	protein methylation	0.125	176/23210	0.00639813	0.0743929	0.0460858	Baz2a/Ctcf	2
C4	GO:0071103	DNA conformation change	0.125	210/23210	0.00899393	0.0743929	0.0460858	Baz2a/Ctcf	2
C4	GO:0030856	regulation of epithelial cell differentiation	0.0625	147/23210	0.0966912	0.160946	0.0997049	Nme2	1
C4	GO:0019827	stem cell population maintenance	0.0625	165/23210	0.107909	0.165224	0.102355	Zfp706	1
C4	GO:0098727	maintenance of cell number	0.0625	169/23210	0.110384	0.167784	0.103941	Zfp706	1
C4	GO:0045786	negative regulation of cell cycle	0.0625	452/23210	0.270041	0.279399	0.173085	Cdc5l	1
C5	GO:0019827	stem cell population maintenance	0.28	165/23210	3.48514e-10	2.18718e-07	1.10666e-07	Hes1/Hmga2/Tead4/Tead1/Nanog/Pou5f1/Cdx2	7
C5	GO:0098727	maintenance of cell number	0.28	169/23210	4.12286e-10	2.18718e-07	1.10666e-07	Hes1/Hmga2/Tead4/Tead1/Nanog/Pou5f1/Cdx2	7
C5	GO:0035019	somatic stem cell population maintenance	0.2	55/23210	3.17796e-09	1.12394e-06	5.68688e-07	Hes1/Hmga2/Nanog/Pou5f1/Cdx2	5
C5	GO:0045165	cell fate commitment	0.28	284/23210	1.51849e-08	4.0278e-06	2.03798e-06	Hes1/Tbx20/Gata6/Tead4/Nanog/Pou5f1/Epas1	7
C5	GO:0048568	embryonic organ development	0.28	493/23210	6.45083e-07	6.22212e-05	3.14825e-05	Hes1/Id3/Tbx20/Zfp568/Tead1/Cdx2/Epas1	7
C5	GO:0001829	trophectodermal cell differentiation	0.12	24/23210	2.20107e-06	0.00016681	8.44021e-05	Tead4/Pou5f1/Cdx2	3
C5	GO:0048863	stem cell differentiation	0.2	228/23210	3.96225e-06	0.000262747	0.000132944	Hes1/Gata6/Nanog/Pou5f1/Jarid2	5
C5	GO:0001824	blastocyst development	0.16	149/23210	1.85779e-05	0.000597308	0.000302225	Tead4/Elf3/Pou5f1/Cdx2	4
C5	GO:0001825	blastocyst formation	0.12	57/23210	3.10821e-05	0.000806421	0.000408031	Tead4/Pou5f1/Cdx2	3
C5	GO:0016571	histone methylation	0.12	138/23210	0.000429769	0.00490306	0.00248084	Tet2/Xbp1/Jarid2	3
C5	GO:0006479	protein methylation	0.12	176/23210	0.000871934	0.00797519	0.00403527	Tet2/Xbp1/Jarid2	3
C5	GO:0048562	embryonic organ morphogenesis	0.12	318/23210	0.00468653	0.0273209	0.0138238	Hes1/Tbx20/Tead1	3
C5	GO:0001832	blastocyst growth	0.04	31/23210	0.0328778	0.0763311	0.0386218	Pou5f1	1
C5	GO:0043392	negative regulation of DNA binding	0.04	53/23210	0.0555782	0.102376	0.0517998	Id3	1
C5	GO:0006342	chromatin silencing	0.04	84/23210	0.0866986	0.134092	0.0678476	Pou5f1	1
C5	GO:0030856	regulation of epithelial cell differentiation	0.04	147/23210	0.146938	0.187607	0.0949247	Hes1	1
C5	GO:0071103	DNA conformation change	0.04	210/23210	0.203353	0.233503	0.118147	Hmga2	1
C5	GO:0040029	regulation of gene expression, epigenetic	0.04	284/23210	0.265048	0.286079	0.14475	Pou5f1	1
C5	GO:0007281	germ cell development	0.04	339/23210	0.307903	0.32313	0.163497	Zfp42	1
C5	GO:0045786	negative regulation of cell cycle	0.04	452/23210	0.388548	0.393744	0.199225	Gata6	1
C6	GO:0048568	embryonic organ development	0.454545	493/23210	8.78649e-12	1.28722e-08	4.92968e-09	Trp53/Zfp36l1/Sox2/Foxh1/Id2/Gata3/Gata2/Eomes/E2f8/Mycn	10
C6	GO:0045165	cell fate commitment	0.272727	284/23210	2.01483e-07	4.20824e-05	1.61163e-05	Trp53/Sox2/Id2/Gata3/Gata2/Eomes	6
C6	GO:0030856	regulation of epithelial cell differentiation	0.227273	147/23210	2.29801e-07	4.20824e-05	1.61163e-05	Zfp36l1/Sox2/Gata3/Grhl1/Mycn	5
C6	GO:0048562	embryonic organ morphogenesis	0.272727	318/23210	3.91362e-07	5.21223e-05	1.99614e-05	Sox2/Foxh1/Id2/Gata3/Gata2/Mycn	6
C6	GO:0045786	negative regulation of cell cycle	0.272727	452/23210	3.02167e-06	0.000231926	8.88208e-05	Trp53/Zfp36l1/Sox2/Id2/Gata3/E2f8	6
C6	GO:0048863	stem cell differentiation	0.181818	228/23210	5.77335e-05	0.00139103	0.000532724	Trp53/Sox2/Eomes/Nfe2l2	4
C6	GO:0019827	stem cell population maintenance	0.136364	165/23210	0.0004919	0.00502437	0.00192419	Sox2/Gata2/Eomes	3
C6	GO:0098727	maintenance of cell number	0.136364	169/23210	0.000527483	0.00514081	0.00196878	Sox2/Gata2/Eomes	3
C6	GO:0035019	somatic stem cell population maintenance	0.0909091	55/23210	0.00123544	0.00861869	0.00330071	Sox2/Gata2	2
C6	GO:0006333	chromatin assembly or disassembly	0.0909091	144/23210	0.00814028	0.0318864	0.0122116	Trp53/Gatad1	2
C6	GO:0071103	DNA conformation change	0.0909091	210/23210	0.0167091	0.0441351	0.0169025	Trp53/Gatad1	2
C6	GO:0001829	trophectodermal cell differentiation	0.0454545	24/23210	0.0225136	0.0504318	0.0193139	Eomes	1
C6	GO:0040029	regulation of gene expression, epigenetic	0.0909091	284/23210	0.0293367	0.0563279	0.021572	Trp53/Ncor1	2
C6	GO:0043392	negative regulation of DNA binding	0.0454545	53/23210	0.0490723	0.0777199	0.0297645	Id2	1
C6	GO:0001825	blastocyst formation	0.0454545	57/23210	0.052681	0.081069	0.0310471	Eomes	1
C6	GO:0016571	histone methylation	0.0454545	138/23210	0.123006	0.147709	0.0565681	Gata3	1
C6	GO:0001824	blastocyst development	0.0454545	149/23210	0.132163	0.155268	0.0594632	Eomes	1
C6	GO:0006479	protein methylation	0.0454545	176/23210	0.154254	0.176825	0.0677189	Gata3	1

## Sheet: Fig 3a
LRpairs	-log(P_LRtoTF)	-log(P_TFtoLR)	PCC	SCC	Detection Rate L	Detection Rate R	Group
Ada-Adora2b	2.73193	1.896	0.126129	0.0511211	0.30916	0.0763359	forward
Adam10-Cadm1	5.22243	3.88865	0.1667	0.123923	0.954198	0.900763	feedback
Adam10-Epha3	15.7113	15.1635	0.119614	0.0814601	0.954198	0.206107	feedback
Adam10-Il6ra	3.4582	5.55338	0.229785	0.188188	0.954198	0.679389	feedback
Adam10-Itgav	1.39098	3.05348	0.151524	0.161036	0.954198	0.805344	backward
Adam10-Lrp1	6.14215	21.8387	0.163707	0.120146	0.954198	0.442748	feedback
Adam10-Notch1	2.33163	3.02794	0.2409	0.208528	0.954198	0.633588	feedback
Adam10-Tspan14	4.70825	7.52495	0.202177	0.117521	0.954198	0.835878	feedback
Adam10-Tspan5	13.2357	20.2792	0.168954	0.110923	0.954198	0.343511	feedback
Adam12-Itga9	7.43924	7.90756	0.781885	0.75777	0.160305	0.225191	feedback
Adam12-Itgb1	7.89133	16.9254	-0.133712	-0.180996	0.160305	0.958015	feedback
Adam12-Sdc4	2.83009	13.9121	-0.483517	-0.423711	0.160305	0.931298	feedback
Adam15-Itga9	2.20583	2.99332	-0.251888	-0.258159	0.660305	0.225191	feedback
Adam15-Itgb1	4.64329	8.3424	0.190941	0.232805	0.660305	0.958015	feedback
Adam17-Aplp2	3.90302	8.65556	0.140158	0.0138405	0.938931	0.992366	feedback
Adam17-Cd40	3.75549	10.4733	0.219468	0.287868	0.938931	0.160305	feedback
Adam17-Cd9	4.96985	5.19602	-0.310364	-0.337818	0.938931	0.996183	feedback
Adam17-Erbb4	2.81645	5.89031	0.161717	0.291818	0.938931	0.0801527	feedback
Adam17-Itga5	4.40204	4.65166	-0.164253	-0.179074	0.938931	0.770992	feedback
Adam17-Itga6	5.11023	11.3998	0.115556	0.102341	0.938931	0.912214	feedback
Adam17-Itgb6	8.22461	12.1168	0.328243	0.364037	0.938931	0.209924	feedback
Adam17-Rhbdf2	5.45619	15.9326	0.242714	0.220224	0.938931	0.423664	feedback
Adam2-Itgb1	3.31831	0.970818	0.140242	0.115086	0.0725191	0.958015	forward
Adam9-Itga6	2.45676	7.57105	0.148745	0.182649	0.759542	0.912214	feedback
Adam9-Itgb1	2.25579	7.79267	0.212922	0.199073	0.759542	0.958015	feedback
Adamts3-Ccbe1	5.45816	8.56377	0.647202	0.742615	0.183206	0.148855	feedback
Agrn-Lrp4	1.81522	5.38673	0.193464	0.208131	0.614504	0.51145	backward
Agrn-Musk	6.37356	10.0499	0.13149	0.281543	0.614504	0.194656	feedback
Angpt1-Tek	6.69167	10.7058	0.490712	0.598807	0.137405	0.19084	feedback
Angpt2-Tek	3.89001	13.7398	0.226666	0.310947	0.305344	0.19084	feedback
Apoa1-Lrp2	3.5574	3.30122	0.251133	0.198532	0.39313	0.717557	feedback
Apob-Lrp1	1.00751	8.28293	0.138597	0.232566	0.0610687	0.442748	backward
Apoe-Ldlr	5.72671	4.04715	0.158092	0.163084	0.854962	0.629771	feedback
Apoe-Lrp1	1.68753	6.25966	-0.230219	-0.261449	0.854962	0.442748	backward
Apoe-Lrp2	6.21263	12.8942	0.190202	0.233884	0.854962	0.717557	feedback
Apoe-Lrp5	3.37815	1.77995	-0.175753	-0.117409	0.854962	0.767176	forward
Apoe-Lrp6	2.76837	1.09621	-0.211902	-0.189685	0.854962	0.908397	forward
Apoe-Lrp8	1.22701	1.71073	0.122515	-0.0267464	0.854962	0.305344	background
Apoe-Sdc1	6.71151	5.03397	-0.213257	-0.189401	0.854962	0.492366	feedback
Apoe-Sdc4	10.4235	15.0255	0.419155	0.345615	0.854962	0.931298	feedback
Apoe-Sorl1	3.92542	7.81262	-0.278137	-0.280708	0.854962	0.293893	feedback
Apom-Lrp2	1.07048	0.363945	-0.354692	-0.41616	0.328244	0.717557	background
App-Lrp10	3.40376	5.18044	0.234392	0.263124	0.370229	0.721374	feedback
App-Lrp2	1.94623	6.22514	0.19591	0.107534	0.370229	0.717557	backward
App-Lrp4	3.40039	8.06564	0.165428	0.185549	0.370229	0.51145	feedback
App-Notch2	3.87603	3.30305	0.143546	0.342503	0.370229	0.572519	feedback
App-Tspan15	3.28087	6.63383	0.243148	0.354555	0.370229	0.465649	feedback
Areg-Egfr	1.12945	5.56613	0.149359	0.127581	0.0877863	0.248092	backward
Arf4-Lrp2	2.8531	12.998	0.370161	0.500156	0.973282	0.717557	feedback
Arf6-Pld1	9.34207	14.8348	0.359907	0.385272	0.996183	0.515267	feedback
Bdnf-Sorcs2	1.13475	3.32671	0.347001	0.0968989	0.145038	0.141221	backward
Bdnf-Sort1	1.52961	5.55597	0.20569	0.029827	0.145038	0.301527	backward
Bgn-Cd44	1.89735	8.73909	0.208658	0.331266	0.0877863	0.28626	backward
Bmp15-Acvr1b	5.69674	13.3508	0.465256	0.273175	0.492366	0.255725	feedback
Bmp15-Bmpr1b	14.2603	7.03539	0.853383	0.556061	0.492366	0.40458	feedback
Bmp15-Bmpr2	14.5274	23.0893	0.513902	0.357271	0.492366	0.561069	feedback
Bmp15-Tgfbr1	10.8722	20.1855	0.429093	0.390412	0.492366	0.80916	feedback
Bmp2-Bmpr1a	0.644039	1.15009	0.123849	0.0847139	0.0877863	0.900763	background
Bmp4-Bmpr1b	2.59547	9.96202	-0.102628	0.0829891	0.343511	0.40458	feedback
Bmp4-Bmpr2	2.68932	4.62097	0.111473	0.190928	0.343511	0.561069	feedback
Bmp5-Bmpr1b	13.2466	3.83826	0.888366	0.641751	0.206107	0.40458	feedback
Bmp5-Bmpr2	13.0015	7.28386	0.57608	0.517413	0.206107	0.561069	feedback
Bmp6-Acvr1	6.6533	18.2132	0.316494	0.382196	0.232824	0.332061	feedback
Bmp6-Bmpr1b	12.2933	5.19118	0.864134	0.594714	0.232824	0.40458	feedback
Bmp6-Bmpr2	15.0508	8.34894	0.575191	0.515921	0.232824	0.561069	feedback
Bmp7-Acvr1	4.44966	19.5097	0.294992	0.42258	0.167939	0.332061	feedback
Bmp7-Acvrl1	1.07234	9.78774	0.143208	0.19324	0.167939	0.125954	backward
Bmp7-Bmpr1b	6.58334	9.11041	0.742296	0.576358	0.167939	0.40458	feedback
Bmp7-Bmpr2	7.22391	13.8437	0.419863	0.451901	0.167939	0.561069	feedback
Bmp8b-Acvr2a	1.03662	1.12317	0.107315	0.15794	0.519084	0.732824	background
Bsg-Cd44	9.18212	12.7307	-0.311546	-0.360521	0.98855	0.28626	feedback
Bsg-Slc16a1	3.95	7.97816	-0.138606	-0.0276824	0.98855	0.923664	feedback
Bsg-Slc16a7	9.6016	18.4465	-0.406383	-0.445171	0.98855	0.122137	feedback
Calm1-Mip	0.810656	1.45381	-0.122911	-0.0597188	1	0.179389	background
Calm2-Adcy8	4.86184	11.2847	-0.356963	-0.0811288	0.996183	0.374046	feedback
Calm2-Grm7	1.6868	6.6226	-0.165696	-0.174092	0.996183	0.0687023	backward
Calm2-Scn10a	4.55878	17.4813	-0.248562	-0.290527	0.996183	0.145038	feedback
Calm3-Adcy8	3.81992	10.3336	-0.254864	-0.0671079	0.984733	0.374046	feedback
Calm3-Grm7	1.66258	6.53653	-0.104016	-0.180749	0.984733	0.0687023	backward
Calm3-Scn10a	4.03264	16.2344	-0.227919	-0.283679	0.984733	0.145038	feedback
Calr-Lrp1	4.85785	21.4148	-0.163959	-0.180654	1	0.442748	feedback
Calr-Mpl	2.79121	8.09829	-0.171297	-0.34743	1	0.187023	feedback
Calr-Scarf1	1.63258	9.01863	-0.142222	-0.211682	1	0.171756	backward
Cd14-C3ar1	0.510383	0.906341	0.283995	0.0129298	0.236641	0.0534351	background
Cd14-Cd55	0.708551	2.15814	0.172443	0.0763671	0.236641	0.473282	backward
Cd14-Itgb1	0.336678	0.893443	-0.127722	-0.0649772	0.236641	0.958015	background
Cd14-Ly96	0.442033	0.840957	-0.118943	-0.0553644	0.236641	0.736641	background
Cd200-Cd200r1	2.55341	1.43543	0.198705	0.232098	0.30916	0.152672	forward
Cd24a-Selp	4.00867	4.63353	0.217181	0.122469	0.427481	0.312977	feedback
Cdh1-Egfr	12.6342	14.6171	-0.265282	-0.311106	0.98855	0.248092	feedback
Cdh1-Fgfr1	5.76292	10.037	0.310273	0.32005	0.98855	0.942748	feedback
Cdh1-Itgae	1.76949	4.73056	-0.111107	-0.157155	0.98855	0.683206	backward
Cdh1-Itgb7	1.38992	9.14285	-0.156847	-0.183402	0.98855	0.354962	backward
Cdh1-Ptprm	8.02714	9.86827	-0.158529	-0.27293	0.98855	0.171756	feedback
Cntn2-Cntn1	3.2935	16.4949	0.373259	0.381813	0.198473	0.198473	feedback
Cntn6-Notch1	5.23636	5.74199	0.193995	0.228636	0.152672	0.633588	feedback
Col18a1-Gpc1	0.987257	3.18785	0.11786	0.103128	0.0877863	0.301527	backward
Col1a1-Itgb1	2.31666	0.684537	0.107829	-0.00920364	0.0572519	0.958015	forward
Col1a2-Cd44	15.2606	0.668434	0.387081	0.0981716	0.0801527	0.28626	forward
Col1a2-Cd93	13.6696	0.902307	0.746885	0.127173	0.0801527	0.263359	forward
Col4a1-Itgb1	7.14714	9.39709	0.366741	0.373638	0.782443	0.958015	feedback
Col4a2-Itgb1	10.4444	9.25348	0.241903	0.211508	0.69084	0.958015	feedback
Col4a4-Cd93	16.4941	0.549277	0.139691	0.135507	0.0725191	0.263359	forward
Colq-Musk	5.45766	24.2685	0.366326	0.646234	0.21374	0.194656	feedback
Comp-Cd36	3.10542	1.90067	0.54895	0.409239	0.236641	0.152672	forward
Comp-Notch1	2.87876	4.52487	0.102182	0.139352	0.236641	0.633588	feedback
Cp-Slc40a1	0.745117	1.08038	0.207075	0.183051	0.0610687	0.0725191	background
Cst3-Lrp2	4.88586	12.7874	0.346367	0.451771	0.916031	0.717557	feedback
Ctf1-Il6st	7.09528	22.6194	0.412807	0.489183	0.19084	0.458015	feedback
Cthrc1-Fzd3	3.24222	16.2846	0.296987	0.458648	0.484733	0.694656	feedback
Cthrc1-Fzd5	1.65098	9.52609	-0.145728	-0.120125	0.484733	0.751908	backward
Ctsd-Lrp1	1.06219	5.95872	-0.61182	-0.42656	0.954198	0.442748	backward
Cubn-Lrp2	1.48674	3.64163	-0.246743	-0.183316	0.461832	0.717557	backward
Cx3cl1-Itgb3	0.60827	4.34699	0.159335	0.201273	0.0648855	0.259542	backward
Cxcl1-Cxcr2	0.369715	2.79244	0.104852	-0.0291341	0.103053	0.912214	backward
Cxcl10-Sdc4	5.76993	2.55982	-0.257629	-0.29308	0.0648855	0.931298	feedback
Cxcl10-Tlr4	16.1856	0.662133	0.311242	0.0999826	0.0648855	0.0801527	forward
Cxcl12-Agtr1a	0.965877	6.71614	0.156012	0.131194	0.0801527	0.232824	backward
Cxcl12-Cxcr4	6.29855	3.15072	0.222141	0.166156	0.0801527	0.20229	feedback
Cxcl12-Itgb3	1.17356	6.65719	0.178229	0.147992	0.0801527	0.259542	backward
Cxcl13-Cxcr3	2.54776	6.59966	0.501653	0.680526	0.0687023	0.0839695	feedback
Cxcl14-Cxcr4	3.3975	1.46522	0.45164	0.406248	0.125954	0.20229	forward
Cxcl3-Cxcr3	7.9812	4.75979	0.472926	0.129342	0.278626	0.0839695	feedback
Dkk1-Kremen1	1.39965	3.4848	0.286466	0.435992	0.217557	0.473282	backward
Dkk3-Kremen1	3.5665	16.0582	0.352198	0.43137	0.110687	0.473282	feedback
Dlk1-Notch2	3.62133	2.59454	0.100438	-0.00126978	0.0763359	0.572519	feedback
Dll3-Notch3	1.74903	4.3707	0.117117	0.115277	0.396947	0.0954198	backward
Dscam-Dcc	5.50162	6.47662	0.501545	0.66051	0.232824	0.240458	feedback
Ebi3-Il27ra	14.5481	3.39153	0.210534	0.444944	0.156489	0.0992366	feedback
Ebi3-Il6st	6.0918	11.9713	0.229513	0.38	0.156489	0.458015	feedback
Edn1-Ednrb	2.45412	11.6261	0.296865	0.63579	0.129771	0.133588	feedback
Efna1-Epha10	1.65366	5.13335	0.12379	0.174494	0.557252	0.0763359	backward
Efna1-Epha2	0.44901	1.58327	0.106115	0.164425	0.557252	0.122137	background
Efna1-Epha3	4.6002	12.1676	0.105858	0.150747	0.557252	0.206107	feedback
Efna1-Epha7	3.78597	9.34631	0.102281	0.170875	0.557252	0.133588	feedback
Efna2-Epha3	4.63722	12.7629	-0.115884	-0.00870555	0.648855	0.206107	feedback
Efna2-Epha4	5.76447	2.97192	0.100938	0.140037	0.648855	0.862595	feedback
Efna4-Epha1	3.00858	6.04855	0.156191	0.403047	0.332061	0.347328	feedback
Efna5-Epha10	2.53937	8.87707	0.234397	0.270469	0.320611	0.0763359	feedback
Efna5-Epha2	0.775695	8.81833	0.1665	0.287176	0.320611	0.122137	backward
Efna5-Epha3	13.0225	4.66345	0.894232	0.730822	0.320611	0.206107	feedback
Efna5-Epha4	10.504	17.8341	0.105983	0.0300361	0.320611	0.862595	feedback
Efna5-Epha5	1.5194	3.79075	0.426698	0.27738	0.320611	0.0763359	backward
Efna5-Epha6	6.26047	13.6875	0.69107	0.65101	0.320611	0.167939	feedback
Efna5-Epha7	4.69904	17.6948	0.342242	0.338992	0.320611	0.133588	feedback
Efna5-Ephb2	4.11526	9.99955	-0.123138	0.0443289	0.320611	0.320611	feedback
Efnb1-Epha4	1.72692	3.89556	-0.106765	-0.101487	0.316794	0.862595	backward
Efnb1-Ephb4	2.2129	7.15088	-0.131323	-0.0478466	0.316794	0.667939	feedback
Efnb2-Epha3	13.7716	11.0052	0.329985	0.329655	0.862595	0.206107	feedback
Efnb2-Epha4	8.23814	6.15975	-0.288316	-0.317423	0.862595	0.862595	feedback
Efnb2-Epha6	6.06138	20.1194	0.202581	0.294204	0.862595	0.167939	feedback
Efnb2-Epha7	4.25332	12.6156	0.144972	0.127936	0.862595	0.133588	feedback
Efnb2-Ephb1	4.46421	12.6803	0.303539	0.308703	0.862595	0.19084	feedback
Efnb2-Ephb4	7.53227	7.78002	-0.110834	-0.126155	0.862595	0.667939	feedback
Efnb3-Epha4	4.98756	3.18753	0.200554	0.144407	0.29771	0.862595	feedback
Efnb3-Ephb3	3.24472	3.94239	0.141935	0.235157	0.29771	0.664122	feedback
Efnb3-Ephb6	3.75973	3.18129	0.241401	0.271626	0.29771	0.427481	feedback
Egf-Cd44	10.8983	7.31121	0.240173	0.387334	0.305344	0.28626	feedback
Egf-Egfr	9.46053	8.88114	0.362066	0.460251	0.305344	0.248092	feedback
Egf-Erbb4	3.00712	4.28819	0.3146	0.475692	0.305344	0.0801527	feedback
F2-F2rl1	3.61585	2.66957	-0.272369	-0.340744	0.362595	0.492366	feedback
Fbln1-Itgb1	4.60648	9.67016	0.141287	0.163229	0.48855	0.958015	feedback
Fga-Itgb3	0.793563	7.03651	0.106747	0.0377159	0.0801527	0.259542	backward
Fgf1-Cd44	3.85831	20.4437	0.22405	0.371222	0.305344	0.28626	feedback
Fgf1-Fgfr1	3.08287	17.5963	-0.355804	-0.399197	0.305344	0.942748	feedback
Fgf1-Fgfr2	1.99934	8.52411	-0.344961	-0.375014	0.305344	0.931298	backward
Fgf10-Fgfr1	9.20265	9.10239	0.375626	0.356833	0.671756	0.942748	feedback
Fgf10-Fgfr2	9.62894	10.6932	-0.143453	-0.156673	0.671756	0.931298	feedback
Fgf10-Fgfr3	4.98338	2.16307	-0.22957	-0.176158	0.671756	0.866412	feedback
Fgf15-Fgfr1	1.24291	6.57806	-0.151557	-0.202204	0.0687023	0.942748	backward
Fgf15-Fgfr2	1.49471	7.63766	-0.104485	-0.194276	0.0687023	0.931298	backward
Fgf16-Fgfr1	1.20939	1.95291	-0.126492	-0.116999	0.0610687	0.942748	background
Fgf18-Fgfr1	1.58551	4.6176	-0.173532	-0.228251	0.10687	0.942748	backward
Fgf18-Fgfr2	1.64953	2.91012	-0.134915	-0.1676	0.10687	0.931298	backward
Fgf20-Fgfr1	1.09277	2.39759	-0.205101	-0.282368	0.0801527	0.942748	backward
Fgf20-Fgfr2	1.11017	2.61657	-0.200183	-0.204218	0.0801527	0.931298	backward
Fgf3-Fgfr1	1.73644	4.9827	-0.106693	-0.135072	0.164122	0.942748	backward
Fgf4-Fgfr1	3.16571	2.86199	0.140033	0.126421	0.603053	0.942748	feedback
Fgf4-Fgfr2	2.36956	3.95551	-0.152653	-0.172867	0.603053	0.931298	feedback
Fgf6-Fgfr1	2.11343	4.41735	-0.144227	-0.172589	0.0534351	0.942748	feedback
Fgf6-Fgfr2	1.803	2.902	-0.15878	-0.182684	0.0534351	0.931298	backward
Fgf7-Fgfr1	1.31132	13.0511	-0.259871	-0.236013	0.179389	0.942748	backward
Fgf7-Fgfr2	0.965604	9.15374	-0.353248	-0.280095	0.179389	0.931298	backward
Fgf8-Fgfr1	3.18816	9.51916	-0.18799	-0.22146	0.129771	0.942748	feedback
Fgf8-Fgfr2	3.7367	6.09225	-0.159868	-0.280184	0.129771	0.931298	feedback
Fgf8-Fgfr4	1.52	11.7688	-0.106902	-0.0533197	0.129771	0.625954	backward
Fgf9-Fgfr1	3.68606	12.3322	-0.288716	-0.289048	0.316794	0.942748	feedback
Fgf9-Fgfr2	6.15217	9.3295	-0.262725	-0.2406	0.316794	0.931298	feedback
Fgf9-Fgfr3	4.49926	26.2064	-0.169897	-0.213336	0.316794	0.866412	feedback
Fgf9-Fgfr4	2.0537	9.3177	-0.157667	-0.121955	0.316794	0.625954	feedback
Fn1-Itga3	14.1266	8.95583	0.28505	0.26972	0.770992	0.71374	feedback
Fn1-Itga5	10.3817	10.2655	0.294608	0.291006	0.770992	0.770992	feedback
Fn1-Itgb1	10.5892	11.0254	0.162739	0.140534	0.770992	0.958015	feedback
Fn1-Itgb7	0.973715	2.68661	-0.238584	-0.230304	0.770992	0.354962	backward
Fyn-Spn	5.48992	5.80558	0.203397	0.227819	0.324427	0.0877863	feedback
Gc-Lrp2	1.43838	3.0908	-0.192588	-0.252303	0.362595	0.717557	backward
Gdf3-Acvr1b	2.15903	1.85689	-0.215203	-0.229797	0.824427	0.255725	forward
Gdf3-Acvr2b	2.39701	8.90571	0.15397	0.171061	0.824427	0.732824	feedback
Gdf3-Tgfbr1	6.21381	3.80723	-0.20495	-0.172053	0.824427	0.80916	feedback
Gdf5-Acvr2b	0.968954	12.0453	-0.137938	-0.136595	0.160305	0.732824	backward
Gdf5-Bmpr1b	1.67821	8.01009	0.240546	0.31334	0.160305	0.40458	backward
Gdf5-Bmpr2	0.955526	7.05527	0.17111	0.20745	0.160305	0.561069	backward
Gdf5-Ror2	0.517903	2.76262	0.194626	0.190889	0.160305	0.0534351	backward
Gdf9-Acvr1b	6.02286	12.057	0.443405	0.257036	0.492366	0.255725	feedback
Gdf9-Acvr2a	5.29427	13.1714	0.132466	0.202084	0.492366	0.732824	feedback
Gdf9-Bmpr1b	13.5865	6.49149	0.816353	0.537258	0.492366	0.40458	feedback
Gdf9-Bmpr2	15.1294	24.5413	0.494853	0.38414	0.492366	0.561069	feedback
Gdf9-Tgfbr1	11.2438	18.6916	0.364534	0.313962	0.492366	0.80916	feedback
Gnai2-Oprd1	4.88198	10.1941	0.166567	0.254239	0.984733	0.10687	feedback
Gnas-Pth1r	12.2033	5.90142	-0.108389	-0.125343	0.965649	0.267176	feedback
Gpc3-Igf1r	6.20186	8.43841	0.20529	0.425258	0.28626	0.351145	feedback
Grn-Sort1	4.82973	15.8268	-0.207352	-0.276913	0.984733	0.301527	feedback
Grn-Tnfrsf1b	7.01142	0.630675	-0.192815	-0.180547	0.984733	0.0916031	forward
Has2-Cd44	1.49386	5.99074	0.376224	0.364481	0.129771	0.28626	backward
Has2-Hmmr	1.19883	4.93496	-0.261024	-0.185938	0.129771	0.992366	backward
Hbegf-Cd9	5.44478	10.4781	-0.480289	-0.267038	0.400763	0.996183	feedback
Hbegf-Egfr	12.79	3.60498	0.620091	0.549755	0.400763	0.248092	feedback
Hbegf-Erbb4	2.85263	6.40949	0.293604	0.378574	0.400763	0.0801527	feedback
Hgf-Cd44	17.8011	3.45572	0.498541	0.380822	0.0725191	0.28626	feedback
Hgf-Plxnb1	3.38979	6.20643	0.222822	0.277789	0.0725191	0.435115	feedback
Hgf-Sdc2	2.89118	4.53601	0.52069	0.395654	0.0725191	0.0877863	feedback
Hmgb1-Cxcr4	5.60521	8.2907	-0.400426	-0.315542	1	0.20229	feedback
Hmgb1-Itgb3	9.916	13.0662	-0.3611	-0.328999	1	0.259542	feedback
Hmgb1-Tlr9	5.94886	12.9604	-0.466741	-0.414046	1	0.152672	feedback
Hp-Itgam	0.872949	7.13884	0.200199	0.249332	0.248092	0.152672	backward
Hsp90aa1-Cftr	4.27097	10.8257	-0.523011	-0.441612	1	0.137405	feedback
Hsp90aa1-Egfr	12.5011	16.7271	-0.598368	-0.511864	1	0.248092	feedback
Hsp90aa1-Fgfr3	4.1965	5.80725	0.231269	0.264729	1	0.866412	feedback
Hsp90aa1-Lrp1	4.54395	21.6839	-0.552015	-0.41366	1	0.442748	feedback
Hspa1b-Lrp1	4.8753	7.27842	0.354744	0.344526	0.347328	0.442748	feedback
Htra2-Cd40	3.26183	7.60672	0.160481	0.164801	0.709924	0.160305	feedback
Icam1-Itgal	1.92005	4.46148	0.148025	0.188457	0.664122	0.0687023	backward
Icam1-Itgam	1.70066	7.0705	0.163287	0.178402	0.664122	0.152672	backward
Icam1-Itgav	3.02074	7.85005	0.169884	0.21752	0.664122	0.805344	feedback
Icam1-Spn	4.31153	6.65591	0.131504	0.136648	0.664122	0.0877863	feedback
Icam2-Itgal	5.93307	2.14785	0.197672	0.202618	0.167939	0.0687023	feedback
Icam2-Itgam	5.53035	3.32696	0.141172	0.120277	0.167939	0.152672	feedback
Icam2-Itgb2	9.42446	0.617964	0.336975	0.223563	0.167939	0.0725191	forward
Igf1-Igf1r	13.6171	0.643072	0.113473	0.111388	0.137405	0.351145	forward
Igf2-Igf2r	0.98988	3.81058	-0.12137	-0.288992	0.320611	0.992366	backward
Il15-Il15ra	16.9156	0.511345	0.256312	0.0657386	0.0839695	0.0839695	forward
Il15-Il2ra	2.32901	11.3951	0.300317	0.413878	0.0839695	0.148855	feedback
Il15-Il2rb	3.79148	10.9076	0.394271	0.35895	0.0839695	0.129771	feedback
Il15-Il2rg	9.31784	2.98443	0.187768	0.185789	0.0839695	0.347328	feedback
Il16-Cd4	10.4463	9.3328	0.260101	0.508272	0.122137	0.141221	feedback
Il16-Kcnj15	5.24231	10.8467	0.109986	0.318222	0.122137	0.351145	feedback
Il17f-Il17ra	5.94039	16.4241	0.189308	0.350972	0.164122	0.492366	feedback
Il18-Il18rap	11.3486	1.173	0.303013	0.280868	0.0534351	0.0916031	forward
Il3-Il2ra	1.39438	6.17543	0.203178	0.212378	0.0534351	0.148855	backward
Il4-Il2ra	3.0777	6.45847	0.323166	0.556523	0.0954198	0.148855	feedback
Inhbb-Acvr2a	1.20768	1.72678	0.148713	0.144569	0.274809	0.732824	background
Jag1-Notch1	6.67948	15.8897	0.192256	0.283717	0.40458	0.633588	feedback
Jag1-Notch2	5.57927	13.6474	0.154219	0.213226	0.40458	0.572519	feedback
Jag2-Notch1	6.00776	13.954	0.114291	0.180183	0.370229	0.633588	feedback
Jag2-Notch2	5.58285	12.2333	0.113188	0.190041	0.370229	0.572519	feedback
Jag2-Notch4	1.21623	1.353	-0.1064	-0.0955968	0.370229	0.236641	background
Jam2-Itgb1	7.62616	7.32924	0.232926	0.226777	0.671756	0.958015	feedback
Jam3-Itgal	2.2453	4.92315	0.163454	0.289032	0.274809	0.0687023	feedback
Jam3-Itgam	1.76231	8.57235	0.174975	0.245502	0.274809	0.152672	backward
Jam3-Itgb1	8.9162	19.9741	-0.135762	-0.130903	0.274809	0.958015	feedback
Kitl-Kit	10.9473	25.3841	0.684769	0.636642	0.194656	0.408397	feedback
L1cam-Cntn1	2.23634	8.01416	0.13021	0.138438	0.251908	0.198473	feedback
L1cam-Itga5	0.844107	3.57072	-0.132259	-0.104957	0.251908	0.770992	backward
L1cam-Itgav	2.62507	14.1435	0.117187	0.160032	0.251908	0.805344	feedback
L1cam-Itgb3	2.68328	7.87215	0.133518	0.224978	0.251908	0.259542	feedback
Lama1-Itgb1	10.6586	13.3089	0.213722	0.258849	0.473282	0.958015	feedback
Lamb1-Itga6	8.19801	7.43291	0.367337	0.391933	0.889313	0.912214	feedback
Lamb1-Itgb1	6.36368	12.0871	0.219373	0.223166	0.889313	0.958015	feedback
Lamc2-Itga6	1.58246	4.64452	0.148537	0.240874	0.293893	0.912214	backward
Lefty1-Acvr1	3.3083	0.263393	0.10361	0.0765874	0.0572519	0.332061	forward
Lefty1-Acvr1b	1.514	0.846165	0.153798	0.0737167	0.0572519	0.255725	background
Lgals3-Itgb3	9.38507	6.99509	0.28042	0.189184	0.69084	0.259542	feedback
Lgals8-Itga3	6.82993	11.2131	0.165436	0.0977297	0.935115	0.71374	feedback
Lif-Il6st	2.38634	0.750907	-0.202236	-0.190635	0.389313	0.458015	forward
Lman1-Mcfd2	8.03516	9.3353	0.136541	0.15912	0.862595	0.851145	feedback
Lrig1-Egfr	11.2015	12.7328	0.479791	0.448472	0.564885	0.248092	feedback
Mfap2-Notch1	10.9225	18.798	0.16511	0.247742	0.293893	0.633588	feedback
Mfge8-Itgb1	8.01305	12.2778	0.321406	0.364369	0.843511	0.958015	feedback
Mfge8-Itgb3	2.2326	2.99218	-0.430454	-0.322617	0.843511	0.259542	feedback
Mfge8-Itgb5	6.28	11.087	0.117832	0.0786773	0.843511	0.874046	feedback
Mfge8-Pdgfrb	4.45468	3.50064	0.128574	0.0558567	0.843511	0.164122	feedback
Mfng-Notch1	11.4005	6.05082	0.157203	0.18998	0.156489	0.633588	feedback
Mif-Cd44	7.04799	9.96552	-0.414099	-0.36095	0.965649	0.28626	feedback
Mif-Cd74	3.92829	1.21069	-0.18376	-0.190323	0.965649	0.225191	forward
Mif-Cxcr4	4.07669	4.5153	-0.456085	-0.239997	0.965649	0.20229	feedback
Mmp12-Plaur	1.59577	5.27168	0.129513	0.183067	0.28626	0.637405	backward
Mmp2-Itgb1	5.4998	11.8564	-0.10521	-0.117428	0.152672	0.958015	feedback
Mmp2-Itgb3	4.50926	8.68526	0.681381	0.567577	0.152672	0.259542	feedback
Mmp2-Sdc2	3.40537	6.73373	0.54088	0.499302	0.152672	0.0877863	feedback
Mmp9-Cd44	3.31509	11.4223	0.210485	0.403438	0.152672	0.28626	feedback
Mmp9-Lrp1	4.21958	12.0826	0.363627	0.416934	0.152672	0.442748	feedback
Mmp9-Tlr9	3.47797	8.24994	0.404448	0.565974	0.152672	0.152672	feedback
Mst1-Mst1r	2.54076	0.85543	0.110521	0.0695346	0.137405	0.118321	forward
Nlgn1-Nrxn3	5.13232	9.22042	0.672983	0.544976	0.221374	0.240458	feedback
Nlgn2-Nrxn1	11.0017	1.10302	0.258073	0.276797	0.125954	0.0534351	forward
Nlgn3-Nrxn3	3.70635	3.8125	0.601798	0.53116	0.160305	0.240458	feedback
Npnt-Itga8	3.02457	7.9022	0.17706	0.537859	0.103053	0.122137	feedback
Nppb-Npr2	0.884253	4.6501	0.16939	0.168663	0.270992	0.21374	backward
Nppb-Npr3	1.41308	1.69836	0.176631	0.196037	0.270992	0.209924	background
Npy-Dpp4	2.63865	0.700483	-0.10177	-0.188038	0.141221	0.423664	forward
Nrg1-Erbb3	1.52033	1.51589	-0.102135	-0.0325752	0.145038	0.687023	background
Nrg3-Erbb4	3.13271	3.40175	0.454546	0.612487	0.0916031	0.0801527	feedback
Ntn1-Dcc	3.90133	8.62195	0.29938	0.556773	0.221374	0.240458	feedback
Ntn1-Neo1	6.17856	12.5709	0.268494	0.335764	0.221374	0.591603	feedback
Ntn1-Unc5c	6.67523	14.7043	0.567078	0.575514	0.221374	0.293893	feedback
Ntn1-Unc5d	0.492687	4.4817	0.166932	0.240633	0.221374	0.0839695	backward
Ntn3-Dcc	1.44552	8.83082	0.174565	0.361148	0.141221	0.240458	backward
Osm-Lifr	3.3386	0.115479	-0.104349	-0.0953367	0.232824	0.679389	forward
Pdgfa-Pdgfrb	3.29672	3.50687	0.119625	0.174607	0.80916	0.164122	feedback
Pdgfb-Lrp1	9.15628	5.7984	0.515108	0.48352	0.305344	0.442748	feedback
Pdgfb-Pdgfra	2.42162	2.01191	-0.168672	-0.195478	0.305344	0.496183	feedback
Pdgfc-Pdgfra	4.02515	1.7518	-0.108776	-0.0589698	0.0954198	0.496183	forward
Pla2g10-Pla2r1	1.09849	1.6157	-0.226672	-0.332661	0.656489	0.110687	background
Pla2g1b-Pla2r1	1.4209	8.30843	0.234576	0.213136	0.229008	0.110687	backward
Plat-Lrp1	9.8349	6.88773	0.552992	0.321171	0.450382	0.442748	feedback
Plau-Itgb2	15.1413	0.830749	0.250052	0.182934	0.10687	0.0725191	forward
Plau-Lrp1	0.76562	6.34753	0.262806	0.0599866	0.10687	0.442748	backward
Postn-Egfr	7.69545	4.15453	0.845768	0.72251	0.179389	0.248092	feedback
Postn-Itga5	6.13846	8.95554	-0.148771	-0.114997	0.179389	0.770992	feedback
Postn-Itgb1	12.1322	11.4072	-0.129039	-0.219159	0.179389	0.958015	feedback
Postn-Itgb3	7.02782	6.15221	0.817501	0.627863	0.179389	0.259542	feedback
Prl3b1-Prlr	0.858487	3.56104	-0.101898	-0.0266421	0.209924	0.385496	backward
Prl7d1-Prlr	2.30911	2.90294	0.387942	0.24918	0.0572519	0.385496	feedback
Pros1-Tyro3	8.0325	10.6133	0.453939	0.469288	0.698473	0.824427	feedback
Psap-Lrp1	2.68957	14.4417	-0.527445	-0.359502	0.992366	0.442748	feedback
Psen1-Notch2	3.8636	2.72714	0.237948	0.273741	0.927481	0.572519	feedback
Psen2-Notch2	7.92969	10.6535	0.175178	0.172284	0.332061	0.572519	feedback
Ptgs2-Ptger3	12.51	1.9014	0.312454	0.432801	0.0992366	0.0801527	forward
Ptn-Ptprb	0.773358	3.67856	0.251256	0.358906	0.0534351	0.175573	backward
Ptn-Ptprz1	1.2386	2.26049	0.1433	0.354564	0.0534351	0.251908	backward
Ptn-Sdc1	2.67949	3.97701	0.167203	0.236977	0.0534351	0.492366	feedback
Ptn-Sdc4	5.59551	1.1912	-0.156892	-0.126978	0.0534351	0.931298	forward
Ptpn11-Ros1	1.71847	9.90476	0.267674	0.357363	0.969466	0.0992366	backward
Ptpn6-Cd22	1.50909	3.13933	0.132613	0.162238	0.709924	0.461832	backward
Ptpn6-Ros1	0.699105	2.50016	-0.176603	-0.225599	0.709924	0.0992366	backward
Pyy-Dpp4	7.38001	5.88951	0.523161	0.501006	0.339695	0.423664	feedback
Reln-Itga3	1.58207	4.61745	-0.250355	-0.366667	0.221374	0.71374	backward
Reln-Itga5	4.27743	10.4227	-0.107973	-0.114817	0.221374	0.770992	feedback
Reln-Itgb3	7.54103	9.64564	0.684374	0.607116	0.221374	0.259542	feedback
Reln-Notch1	5.77367	10.9123	0.159155	0.200138	0.221374	0.633588	feedback
Rgmb-Neo1	6.76024	17.0756	0.362314	0.334757	0.622137	0.591603	feedback
Rln3-Rxfp2	1.47994	2.42361	0.220974	0.166491	0.118321	0.0992366	backward
Rspo2-Lgr5	2.59186	8.63829	0.346444	0.364872	0.282443	0.152672	feedback
Rspo2-Lgr6	5.55155	11.7354	0.665958	0.598389	0.282443	0.125954	feedback
Rspo2-Znrf3	14.6644	16.6846	0.108203	0.153158	0.282443	0.793893	feedback
Rspo3-Lrp6	1.56876	0.695737	-0.148499	-0.0812587	0.0687023	0.908397	background
Rtn2-Rtn4r	1.2161	6.3144	0.313979	0.289244	0.320611	0.335878	backward
S100a1-Tlr4	15.9472	0.713851	0.318264	0.142759	0.0725191	0.0801527	forward
S100a10-Trpv5	1.55678	9.44178	0.454507	0.529757	0.664122	0.293893	backward
S100a10-Trpv6	1.8123	5.57402	0.197298	0.237556	0.664122	0.206107	backward
Selplg-Selp	12.0001	0.83555	0.167092	-0.00567385	0.370229	0.312977	forward
Sema3a-Plxna1	2.36009	8.22069	0.252403	0.251073	0.10687	0.778626	feedback
Sema3a-Plxna2	2.12262	9.0172	0.564548	0.409006	0.10687	0.48855	feedback
Sema3a-Plxna4	2.46052	9.09085	0.458413	0.476155	0.10687	0.221374	feedback
Sema3c-Plxna4	7.46153	7.1139	0.685003	0.622714	0.206107	0.221374	feedback
Sema3c-Plxnb1	7.43502	10.2354	0.421414	0.436419	0.206107	0.435115	feedback
Sema3c-Plxnd1	2.35751	14.7505	0.239955	0.373125	0.206107	0.209924	feedback
Sema3e-Plxna1	4.50693	16.4174	0.130209	0.117648	0.332061	0.778626	feedback
Sema4d-Cd72	9.79346	7.22955	0.30923	0.374618	0.625954	0.0877863	feedback
Sema4d-Plxna2	6.56762	12.3001	0.490407	0.382597	0.625954	0.48855	feedback
Sema4d-Plxnb1	5.94015	10.1456	0.319904	0.331946	0.625954	0.435115	feedback
Sema4g-Plxnb2	3.90949	3.77472	0.212953	0.152595	0.438931	0.847328	feedback
Sema5a-Plxna1	4.00817	8.14095	0.425134	0.429691	0.625954	0.778626	feedback
Sema5a-Plxnb3	2.97824	13.8143	0.240867	0.310454	0.625954	0.0992366	feedback
Sema6a-Plxna2	5.92675	5.83336	0.530719	0.392834	0.263359	0.48855	feedback
Sema6a-Plxna4	6.9547	6.27004	0.551256	0.635425	0.263359	0.221374	feedback
Sema6d-Kdr	0.576349	4.12483	0.385248	0.322406	0.133588	0.118321	backward
Sema6d-Plxna4	1.54184	8.48009	0.16933	0.308848	0.133588	0.221374	backward
Serpine2-Plaur	6.68971	7.70041	0.114884	0.125124	0.774809	0.637405	feedback
Slit1-Flrt3	1.35438	6.57159	0.200979	0.22968	0.0534351	0.29771	backward
Slit1-Gpc1	3.98243	6.42077	0.114925	0.210826	0.0534351	0.301527	feedback
Slit1-Plxna1	1.87146	6.06889	0.101432	0.116867	0.0534351	0.778626	backward
Slit2-Plxna1	0.752828	6.35695	0.128678	0.137825	0.10687	0.778626	backward
Slit2-Robo1	0.571148	6.10916	0.222499	0.257054	0.10687	0.160305	backward
Sost-Lrp5	5.27646	5.6364	0.474829	0.406632	0.110687	0.767176	feedback
Sost-Lrp6	5.30327	9.00332	0.342102	0.398893	0.110687	0.908397	feedback
Spint1-St14	5.14741	8.7432	0.369036	0.388672	0.984733	0.748092	feedback
Spon1-Lrp8	2.59279	10.7908	0.169329	0.255381	0.374046	0.305344	feedback
Spp1-Cd44	2.68688	1.32545	-0.19546	-0.0717851	0.553435	0.28626	forward
Spp1-Itga8	2.23007	4.5203	-0.216202	-0.228294	0.553435	0.122137	feedback
Spp1-Itga9	2.22044	5.10632	-0.30796	-0.268871	0.553435	0.225191	feedback
Spp1-Itgb1	9.7279	12.8503	0.291967	0.345804	0.553435	0.958015	feedback
Spp1-Itgb3	2.07903	2.32014	-0.301321	-0.212029	0.553435	0.259542	feedback
Spp1-Itgb5	9.10074	11.9037	-0.200135	-0.237689	0.553435	0.874046	feedback
St6gal1-Cd22	1.09689	5.13977	-0.178863	-0.0408703	0.248092	0.461832	backward
Tac1-Tacr1	1.24677	5.47254	0.292524	0.268453	0.0916031	0.0572519	backward
Tac2-Tacr1	1.25463	7.4791	0.190404	0.145383	0.328244	0.0572519	backward
Tac2-Tacr3	2.78161	5.11084	0.145234	0.182467	0.328244	0.156489	feedback
Tcn2-Lrp2	2.26543	13.9697	0.31584	0.328019	0.687023	0.717557	feedback
Tdgf1-Acvr1b	1.49008	2.07828	-0.227533	-0.211694	0.832061	0.255725	backward
Tdgf1-Fzd7	1.13177	1.32017	-0.396388	-0.263266	0.832061	0.652672	background
Tdgf1-Gpc1	4.09413	2.12908	-0.240124	-0.326582	0.832061	0.301527	feedback
Tdgf1-Lrp5	2.86304	5.09272	-0.364743	-0.328649	0.832061	0.767176	feedback
Tdgf1-Lrp6	3.54217	7.98672	-0.172308	-0.218223	0.832061	0.908397	feedback
Tdgf1-Tgfbr1	6.92646	5.96049	-0.264974	-0.285166	0.832061	0.80916	feedback
Tfpi-F3	1.6747	3.46541	0.133348	0.115851	0.507634	0.0839695	backward
Tg-Lrp2	0.890974	1.23926	-0.105506	-0.136159	0.0725191	0.717557	background
Tgfa-Egfr	2.74092	11.0138	0.2046	0.426311	0.103053	0.248092	feedback
Tgfa-Erbb4	1.66078	6.56016	0.180206	0.507553	0.103053	0.0801527	backward
Tgfb2-Tgfbr1	12.0025	16.5161	0.400026	0.32536	0.412214	0.80916	feedback
Tgfb2-Tgfbr3	5.87573	5.67516	0.855443	0.5926	0.412214	0.324427	feedback
Tgfb3-Acvr1	5.01197	16.4778	0.318357	0.43218	0.194656	0.332061	feedback
Tgfb3-Eng	1.84412	2.2903	0.145565	0.336006	0.194656	0.30916	backward
Tgfb3-Tgfbr1	11.139	9.68903	0.330584	0.334045	0.194656	0.80916	feedback
Tgfb3-Tgfbr3	3.56536	7.574	0.888729	0.668646	0.194656	0.324427	feedback
Tgm2-Sdc4	2.53133	4.92242	-0.223392	-0.246247	0.0763359	0.931298	feedback
Thbs1-Itga3	2.72491	2.30804	0.11204	0.0236941	0.152672	0.71374	feedback
Timp1-Cd63	6.46009	8.18331	0.104722	-0.16816	0.366412	0.954198	feedback
Timp1-Itgb1	7.99774	7.91023	0.187986	0.191649	0.366412	0.958015	feedback
Tln1-Itgb1	7.5566	8.1226	0.209971	0.258263	0.946565	0.958015	feedback
Tln1-Itgb2	7.21492	0.855437	0.134394	0.035977	0.946565	0.0725191	forward
Tnfsf13b-Tnfrsf13b	3.93526	12.5961	0.231611	0.234496	0.534351	0.0725191	feedback
Tnfsf13b-Tnfrsf13c	5.09433	8.35455	0.24242	0.386151	0.534351	0.152672	feedback
Tnfsf13b-Tnfrsf17	5.16885	18.1771	0.436842	0.462757	0.534351	0.366412	feedback
Trf-Tfrc	4.16904	3.11528	0.126503	0.139313	0.0725191	0.874046	feedback
Tslp-Crlf2	3.24894	7.53733	0.164367	0.272557	0.198473	0.305344	feedback
Ucn2-Il10rb	0.734233	1.38111	0.13071	-0.0918572	0.194656	0.30916	background
Vcam1-Itga9	2.09052	1.81582	0.445823	0.447581	0.0648855	0.225191	forward
Vcan-Cd44	1.16025	2.94488	0.153856	0.0772231	0.0877863	0.28626	backward
Vcan-Egfr	0.567404	4.39235	0.200856	0.118817	0.0877863	0.248092	backward
Vegfa-Itgav	1.80198	2.97182	0.155889	0.201229	0.343511	0.805344	backward
Vegfa-Kdr	1.55547	6.29122	0.105803	0.134582	0.343511	0.118321	backward
Vegfa-Nrp2	3.43934	1.02602	0.13738	0.162253	0.343511	0.248092	forward
Vegfb-Flt1	1.75896	3.08977	-0.130767	-0.0958289	0.267176	0.171756	backward
Vim-Cd44	15.0362	0.910322	0.156989	-0.0047022	0.167939	0.28626	forward
Wnt3a-Fzd2	11.163	1.03644	-0.143262	-0.224269	0.358779	0.110687	forward
Wnt3a-Fzd3	2.4141	2.232	-0.256468	-0.258393	0.358779	0.694656	feedback
Wnt3a-Fzd4	0.909756	0.659353	-0.151002	-0.222788	0.358779	0.167939	background
Wnt3a-Fzd5	1.95271	7.92566	0.118501	0.188444	0.358779	0.751908	backward
Wnt3a-Fzd6	0.863958	2.41536	0.162662	0.202936	0.358779	0.133588	backward
Wnt3a-Fzd7	1.54988	3.98493	-0.232585	-0.261031	0.358779	0.652672	backward
Wnt3a-Lrp6	1.27821	9.0828	-0.199938	-0.19342	0.358779	0.908397	backward
Wnt5a-Fzd3	4.23951	9.10545	0.232205	0.172652	0.385496	0.694656	feedback
Wnt5a-Fzd4	1.28092	4.52518	0.122101	0.189352	0.385496	0.167939	backward
Wnt5a-Fzd5	0.666132	2.76189	-0.234235	-0.162624	0.385496	0.751908	backward
Wnt5a-Fzd7	5.18982	14.6627	0.365775	0.36462	0.385496	0.652672	feedback
Wnt5a-Lrp5	4.92741	7.41701	0.488498	0.155468	0.385496	0.767176	feedback
Wnt5a-Lrp6	4.34985	8.2039	0.307623	0.149558	0.385496	0.908397	feedback
Wnt5a-Notch1	3.84703	8.93681	0.21606	0.1525	0.385496	0.633588	feedback
Wnt5a-Ror1	2.95278	4.15316	0.643929	0.413465	0.385496	0.0763359	feedback
Wnt5a-Ryk	4.44867	9.73889	0.288303	0.14559	0.385496	0.923664	feedback
Wnt7a-Fzd1	1.21445	5.92489	0.107495	0.194304	0.125954	0.0763359	backward
Wnt7a-Fzd3	2.99759	14.9019	0.152091	0.257003	0.125954	0.694656	feedback
Wnt7a-Fzd4	1.55745	8.48488	0.11029	0.376502	0.125954	0.167939	backward
Wnt7a-Fzd5	1.47012	6.93809	-0.166787	-0.141467	0.125954	0.751908	backward
Wnt7a-Fzd7	3.82633	19.9215	0.398053	0.441034	0.125954	0.652672	feedback
Wnt7a-Fzd9	1.02896	6.65729	0.229539	0.123124	0.125954	0.240458	backward
Wnt7a-Lrp5	3.92638	16.9091	0.411297	0.39732	0.125954	0.767176	feedback
Wnt7a-Lrp6	3.97884	17.2682	0.249755	0.339514	0.125954	0.908397	feedback
Wnt7b-Fzd3	0.86807	2.50606	-0.159476	-0.211435	0.370229	0.694656	backward
Wnt7b-Fzd4	0.80106	0.818459	-0.146816	-0.258545	0.370229	0.167939	background
Wnt7b-Fzd7	1.61537	1.94045	-0.241689	-0.266087	0.370229	0.652672	background
Zp3-Egfr	15.4005	9.74142	0.630946	0.614416	0.522901	0.248092	feedback
Zp3-Zp3r	2.06368	9.21387	0.2922	0.298951	0.522901	0.0839695	feedback

## Sheet: eLR
LRpairs	PCC
Efna5-Epha3	0.894232
Tgfb3-Tgfbr3	0.888729
Bmp5-Bmpr1b	0.888366
Bmp6-Bmpr1b	0.864134
Tgfb2-Tgfbr3	0.855443
Bmp15-Bmpr1b	0.853383
Postn-Egfr	0.845768
Postn-Itgb3	0.817501
Gdf9-Bmpr1b	0.816353
Adam12-Itga9	0.781885
Col1a2-Cd93	0.746885
Bmp7-Bmpr1b	0.742296
Efna5-Epha6	0.69107
Sema3c-Plxna4	0.685003
Kitl-Kit	0.684769
Reln-Itgb3	0.684374
Mmp2-Itgb3	0.681381
Nlgn1-Nrxn3	0.672983
Rspo2-Lgr6	0.665958
Adamts3-Ccbe1	0.647202
Wnt5a-Ror1	0.643929
Zp3-Egfr	0.630946
Hbegf-Egfr	0.620091
Nlgn3-Nrxn3	0.601798
Bmp5-Bmpr2	0.57608
Bmp6-Bmpr2	0.575191
Ntn1-Unc5c	0.567078
Sema3a-Plxna2	0.564548
Plat-Lrp1	0.552992
Sema6a-Plxna4	0.551256
Comp-Cd36	0.54895
Mmp2-Sdc2	0.54088
Sema6a-Plxna2	0.530719
Pyy-Dpp4	0.523161
Hgf-Sdc2	0.52069
Pdgfb-Lrp1	0.515108
Bmp15-Bmpr2	0.513902
Cxcl13-Cxcr3	0.501653
Dscam-Dcc	0.501545
Hgf-Cd44	0.498541
Gdf9-Bmpr2	0.494853
Angpt1-Tek	0.490712
Sema4d-Plxna2	0.490407
Wnt5a-Lrp5	0.488498
Lrig1-Egfr	0.479791
Sost-Lrp5	0.474829
Cxcl3-Cxcr3	0.472926
Bmp15-Acvr1b	0.465256
Sema3a-Plxna4	0.458413
Nrg3-Erbb4	0.454546
S100a10-Trpv5	0.454507
Pros1-Tyro3	0.453939
Cxcl14-Cxcr4	0.45164
Vcam1-Itga9	0.445823
Gdf9-Acvr1b	0.443405
Tnfsf13b-Tnfrsf17	0.436842
Bmp15-Tgfbr1	0.429093
Efna5-Epha5	0.426698
Sema5a-Plxna1	0.425134
Sema3c-Plxnb1	0.421414
Bmp7-Bmpr2	0.419863
Apoe-Sdc4	0.419155
Ctf1-Il6st	0.412807
Wnt7a-Lrp5	0.411297
Mmp9-Tlr9	0.404448
Tgfb2-Tgfbr1	0.400026
Wnt7a-Fzd7	0.398053
Il15-Il2rb	0.394271
Prl7d1-Prlr	0.387942
Col1a2-Cd44	0.387081
Sema6d-Kdr	0.385248
Has2-Cd44	0.376224
Fgf10-Fgfr1	0.375626
Cntn2-Cntn1	0.373259
Arf4-Lrp2	0.370161
Spint1-St14	0.369036
Lamb1-Itga6	0.367337
Col4a1-Itgb1	0.366741
Colq-Musk	0.366326
Wnt5a-Fzd7	0.365775
Gdf9-Tgfbr1	0.364534
Mmp9-Lrp1	0.363627
Rgmb-Neo1	0.362314
Egf-Egfr	0.362066
Arf6-Pld1	0.359907
Hspa1b-Lrp1	0.354744
Dkk3-Kremen1	0.352198
Bdnf-Sorcs2	0.347001
Rspo2-Lgr5	0.346444
Cst3-Lrp2	0.346367
Efna5-Epha7	0.342242
Sost-Lrp6	0.342102
Icam2-Itgb2	0.336975
Tgfb3-Tgfbr1	0.330584
Efnb2-Epha3	0.329985
Adam17-Itgb6	0.328243
Il4-Il2ra	0.323166
Mfge8-Itgb1	0.321406
Sema4d-Plxnb1	0.319904
Tgfb3-Acvr1	0.318357
S100a1-Tlr4	0.318264
Bmp6-Acvr1	0.316494
Tcn2-Lrp2	0.31584
Egf-Erbb4	0.3146
Rtn2-Rtn4r	0.313979
Ptgs2-Ptger3	0.312454
Cxcl10-Tlr4	0.311242
Cdh1-Fgfr1	0.310273
Sema4d-Cd72	0.30923
Wnt5a-Lrp6	0.307623
Efnb2-Ephb1	0.303539
Il18-Il18rap	0.303013
Il15-Il2ra	0.300317
Ntn1-Dcc	0.29938
Cthrc1-Fzd3	0.296987
Edn1-Ednrb	0.296865
Bmp7-Acvr1	0.294992
Fn1-Itga5	0.294608
Hbegf-Erbb4	0.293604
Tac1-Tacr1	0.292524
Zp3-Zp3r	0.2922
Spp1-Itgb1	0.291967
Wnt5a-Ryk	0.288303
Dkk1-Kremen1	0.286466
Fn1-Itga3	0.28505
Lgals3-Itgb3	0.28042
Ntn1-Neo1	0.268494
Ptpn11-Ros1	0.267674
Plau-Lrp1	0.262806
Il16-Cd4	0.260101
Nlgn2-Nrxn1	0.258073
Il15-Il15ra	0.256312
Sema3a-Plxna1	0.252403
Ptn-Ptprb	0.251256
Apoa1-Lrp2	0.251133
Plau-Itgb2	0.250052
Wnt7a-Lrp6	0.249755
App-Tspan15	0.243148
Adam17-Rhbdf2	0.242714
Tnfsf13b-Tnfrsf13c	0.24242
Col4a2-Itgb1	0.241903
Efnb3-Ephb6	0.241401
Adam10-Notch1	0.2409
Sema5a-Plxnb3	0.240867
Gdf5-Bmpr1b	0.240546
Egf-Cd44	0.240173
Sema3c-Plxnd1	0.239955
Psen1-Notch2	0.237948
Pla2g1b-Pla2r1	0.234576
Efna5-Epha10	0.234397
App-Lrp10	0.234392
Jam2-Itgb1	0.232926
Wnt5a-Fzd3	0.232205
Tnfsf13b-Tnfrsf13b	0.231611
Hsp90aa1-Fgfr3	0.231269
Adam10-Il6ra	0.229785
Wnt7a-Fzd9	0.229539
Ebi3-Il6st	0.229513
Angpt2-Tek	0.226666
Fgf1-Cd44	0.22405
Hgf-Plxnb1	0.222822
Slit2-Robo1	0.222499
Cxcl12-Cxcr4	0.222141
Rln3-Rxfp2	0.220974
Adam17-Cd40	0.219468
Lamb1-Itgb1	0.219373
Cd24a-Selp	0.217181
Wnt5a-Notch1	0.21606
Lama1-Itgb1	0.213722
Sema4g-Plxnb2	0.212953
Adam9-Itgb1	0.212922
Ebi3-Il27ra	0.210534
Mmp9-Cd44	0.210485
Tln1-Itgb1	0.209971
Bgn-Cd44	0.208658
Bdnf-Sort1	0.20569
Gpc3-Igf1r	0.20529
Tgfa-Egfr	0.2046
Fyn-Spn	0.203397
Il3-Il2ra	0.203178
Efnb2-Epha6	0.202581
Adam10-Tspan14	0.202177
Slit1-Flrt3	0.200979
Vcan-Egfr	0.200856
Efnb3-Epha4	0.200554
Hp-Itgam	0.200199
Cd200-Cd200r1	0.198705
Icam2-Itgal	0.197672
S100a10-Trpv6	0.197298
App-Lrp2	0.19591
Gdf5-Ror2	0.194626
Cntn6-Notch1	0.193995
Agrn-Lrp4	0.193464
Jag1-Notch1	0.192256
Adam15-Itgb1	0.190941
Tac2-Tacr1	0.190404
Apoe-Lrp2	0.190202
Il17f-Il17ra	0.189308
Timp1-Itgb1	0.187986
Il15-Il2rg	0.187768
Tgfa-Erbb4	0.180206
Cxcl12-Itgb3	0.178229
Npnt-Itga8	0.17706
Psen2-Notch2	0.175178
Jam3-Itgam	0.174975
Ntn3-Dcc	0.174565
Cd14-Cd55	0.172443
Gdf5-Bmpr2	0.17111
Icam1-Itgav	0.169884
Nppb-Npr2	0.16939
Sema6d-Plxna4	0.16933
Spon1-Lrp8	0.169329
Adam10-Tspan5	0.168954
Ptn-Sdc1	0.167203
Selplg-Selp	0.167092
Ntn1-Unc5d	0.166932
Adam10-Cadm1	0.1667
Gnai2-Oprd1	0.166567
Efna5-Epha2	0.1665
Lgals8-Itga3	0.165436
App-Lrp4	0.165428
Mfap2-Notch1	0.16511
Tslp-Crlf2	0.164367
Adam10-Lrp1	0.163707
Jam3-Itgal	0.163454
Icam1-Itgam	0.163287
Fn1-Itgb1	0.162739
Wnt3a-Fzd6	0.162662
Adam17-Erbb4	0.161717
Htra2-Cd40	0.160481
Cx3cl1-Itgb3	0.159335
Reln-Notch1	0.159155
Apoe-Ldlr	0.158092
Mfng-Notch1	0.157203
Vim-Cd44	0.156989
Efna4-Epha1	0.156191
Cxcl12-Agtr1a	0.156012
Vegfa-Itgav	0.155889
Jag1-Notch2	0.154219
Gdf3-Acvr2b	0.15397
Vcan-Cd44	0.153856
Wnt7a-Fzd3	0.152091
Adam10-Itgav	0.151524
Areg-Egfr	0.149359
Adam9-Itga6	0.148745
Lamc2-Itga6	0.148537
Icam1-Itgal	0.148025
Tgfb3-Eng	0.145565
Tac2-Tacr3	0.145234
Efnb2-Epha7	0.144972
App-Notch2	0.143546
Ptn-Ptprz1	0.1433
Bmp7-Acvrl1	0.143208
Efnb3-Ephb3	0.141935
Fbln1-Itgb1	0.141287
Icam2-Itgam	0.141172
Adam2-Itgb1	0.140242
Adam17-Aplp2	0.140158
Fgf4-Fgfr1	0.140033
Col4a4-Cd93	0.139691
Apob-Lrp1	0.138597
Vegfa-Nrp2	0.13738
Lman1-Mcfd2	0.136541
Tln1-Itgb2	0.134394
L1cam-Itgb3	0.133518
Tfpi-F3	0.133348
Ptpn6-Cd22	0.132613
Gdf9-Acvr2a	0.132466
Icam1-Spn	0.131504
Agrn-Musk	0.13149
L1cam-Cntn1	0.13021
Sema3e-Plxna1	0.130209
Mmp12-Plaur	0.129513
Slit2-Plxna1	0.128678
Mfge8-Pdgfrb	0.128574
Trf-Tfrc	0.126503
Ada-Adora2b	0.126129
Efna1-Epha10	0.12379
Wnt5a-Fzd4	0.122101
Pdgfa-Pdgfrb	0.119625
Adam10-Epha3	0.119614
Wnt3a-Fzd5	0.118501
Col18a1-Gpc1	0.11786
Mfge8-Itgb5	0.117832
L1cam-Itgav	0.117187
Dll3-Notch3	0.117117
Adam17-Itga6	0.115556
Slit1-Gpc1	0.114925
Serpine2-Plaur	0.114884
Jag2-Notch1	0.114291
Igf1-Igf1r	0.113473
Jag2-Notch2	0.113188
Thbs1-Itga3	0.11204
Bmp4-Bmpr2	0.111473
Mst1-Mst1r	0.110521
Wnt7a-Fzd4	0.11029
Il16-Kcnj15	0.109986
Rspo2-Znrf3	0.108203
Col1a1-Itgb1	0.107829
Wnt7a-Fzd1	0.107495
Fga-Itgb3	0.106747
Efna5-Epha4	0.105983
Efna1-Epha3	0.105858
Vegfa-Kdr	0.105803
Cxcl1-Cxcr2	0.104852
Timp1-Cd63	0.104722
Lefty1-Acvr1	0.10361
Efna1-Epha7	0.102281
Comp-Notch1	0.102182
Slit1-Plxna1	0.101432
Efna2-Epha4	0.100938
Dlk1-Notch2	0.100438
Npy-Dpp4	-0.10177
Prl3b1-Prlr	-0.101898
Bmp4-Bmpr1b	-0.102628
Calm3-Grm7	-0.104016
Osm-Lifr	-0.104349
Fgf15-Fgfr2	-0.104485
Mmp2-Itgb1	-0.10521
Fgf3-Fgfr1	-0.106693
Efnb1-Epha4	-0.106765
Fgf8-Fgfr4	-0.106902
Reln-Itga5	-0.107973
Gnas-Pth1r	-0.108389
Pdgfc-Pdgfra	-0.108776
Efnb2-Ephb4	-0.110834
Cdh1-Itgae	-0.111107
Efna2-Epha3	-0.115884
Igf2-Igf2r	-0.12137
Efna5-Ephb2	-0.123138
Postn-Itgb1	-0.129039
Vegfb-Flt1	-0.130767
Efnb1-Ephb4	-0.131323
L1cam-Itga5	-0.132259
Adam12-Itgb1	-0.133712
Fgf18-Fgfr2	-0.134915
Jam3-Itgb1	-0.135762
Gdf5-Acvr2b	-0.137938
Bsg-Slc16a1	-0.138606
Calr-Scarf1	-0.142222
Wnt3a-Fzd2	-0.143262
Fgf10-Fgfr2	-0.143453
Fgf6-Fgfr1	-0.144227
Cthrc1-Fzd5	-0.145728
Postn-Itga5	-0.148771
Fgf15-Fgfr1	-0.151557
Fgf4-Fgfr2	-0.152653
Cdh1-Itgb7	-0.156847
Ptn-Sdc4	-0.156892
Fgf9-Fgfr4	-0.157667
Cdh1-Ptprm	-0.158529
Fgf6-Fgfr2	-0.15878
Wnt7b-Fzd3	-0.159476
Fgf8-Fgfr2	-0.159868
Calr-Lrp1	-0.163959
Adam17-Itga5	-0.164253
Calm2-Grm7	-0.165696
Wnt7a-Fzd5	-0.166787
Pdgfb-Pdgfra	-0.168672
Fgf9-Fgfr3	-0.169897
Calr-Mpl	-0.171297
Tdgf1-Lrp6	-0.172308
Fgf18-Fgfr1	-0.173532
Apoe-Lrp5	-0.175753
Ptpn6-Ros1	-0.176603
St6gal1-Cd22	-0.178863
Mif-Cd74	-0.18376
Fgf8-Fgfr1	-0.18799
Gc-Lrp2	-0.192588
Grn-Tnfrsf1b	-0.192815
Spp1-Cd44	-0.19546
Wnt3a-Lrp6	-0.199938
Spp1-Itgb5	-0.200135
Fgf20-Fgfr2	-0.200183
Lif-Il6st	-0.202236
Gdf3-Tgfbr1	-0.20495
Fgf20-Fgfr1	-0.205101
Grn-Sort1	-0.207352
Apoe-Lrp6	-0.211902
Apoe-Sdc1	-0.213257
Gdf3-Acvr1b	-0.215203
Spp1-Itga8	-0.216202
Tgm2-Sdc4	-0.223392
Tdgf1-Acvr1b	-0.227533
Calm3-Scn10a	-0.227919
Fgf10-Fgfr3	-0.22957
Apoe-Lrp1	-0.230219
Wnt3a-Fzd7	-0.232585
Wnt5a-Fzd5	-0.234235
Fn1-Itgb7	-0.238584
Tdgf1-Gpc1	-0.240124
Cubn-Lrp2	-0.246743
Calm2-Scn10a	-0.248562
Reln-Itga3	-0.250355
Adam15-Itga9	-0.251888
Calm3-Adcy8	-0.254864
Wnt3a-Fzd3	-0.256468
Cxcl10-Sdc4	-0.257629
Fgf7-Fgfr1	-0.259871
Has2-Hmmr	-0.261024
Fgf9-Fgfr2	-0.262725
Tdgf1-Tgfbr1	-0.264974
Cdh1-Egfr	-0.265282
F2-F2rl1	-0.272369
Apoe-Sorl1	-0.278137
Efnb2-Epha4	-0.288316
Fgf9-Fgfr1	-0.288716
Spp1-Itgb3	-0.301321
Spp1-Itga9	-0.30796
Adam17-Cd9	-0.310364
Bsg-Cd44	-0.311546
Fgf1-Fgfr2	-0.344961
Fgf7-Fgfr2	-0.353248
Fgf1-Fgfr1	-0.355804
Calm2-Adcy8	-0.356963
Hmgb1-Itgb3	-0.3611
Tdgf1-Lrp5	-0.364743
Hmgb1-Cxcr4	-0.400426
Bsg-Slc16a7	-0.406383
Mif-Cd44	-0.414099
Mfge8-Itgb3	-0.430454
Mif-Cxcr4	-0.456085
Hmgb1-Tlr9	-0.466741
Hbegf-Cd9	-0.480289
Adam12-Sdc4	-0.483517
Hsp90aa1-Cftr	-0.523011
Psap-Lrp1	-0.527445
Hsp90aa1-Lrp1	-0.552015
Hsp90aa1-Egfr	-0.598368
Ctsd-Lrp1	-0.61182

## Sheet: p-eLR-top30
Lgene	Rgene	LRpairs	PCC	Citation_Evidence	PubMed	Comment	More_Comment
Efna5	Epha3	Efna5-Epha3	0.894232	In vitro guidance of retinal ganglion cell axons by RAGS, a 25 kDa tectal protein related to ligands for Eph receptor tyrosine kinases	https://pubmed.ncbi.nlm.nih.gov/7634326/	neural system development	NA
Tgfb3	Tgfbr3	Tgfb3-Tgfbr3	0.888729	Type III Transforming Growth Factor-beta Receptor RNA Interference Enhances Transforming Growth Factor beta3-Induced Chondrogenesis Signaling in Human Mesenchymal Stem Cells	https://pubmed.ncbi.nlm.nih.gov/30158983/	organ development	NA
Bmp5	Bmpr1b	Bmp5-Bmpr1b	0.888366	Bmp5 Regulates Neural Crest Cell Survival and Proliferation via Two Different Signaling Pathways	https://pubmed.ncbi.nlm.nih.gov/10079236/	neural system development	NA
Bmp6	Bmpr1b	Bmp6-Bmpr1b	0.864134	BMP signalling regulates the pre-implantation development of extra-embryonic cell lineages in the mouse embryo	https://pubmed.ncbi.nlm.nih.gov/25514175/	early embryo development	extra-embryonic cell lineages development
Tgfb2	Tgfbr3	Tgfb2-Tgfbr3	0.855443	Transforming growth factor Beta2 is required for valve remodeling during heart development	https://pubmed.ncbi.nlm.nih.gov/21780244/	organ development	hear development
Bmp15	Bmpr1b	Bmp15-Bmpr1b	0.853383	Bone Morphogenetic Protein 15 (BMP15) Acts as a BMP and Wnt Inhibitor during Early Embryogenesis	https://pubmed.ncbi.nlm.nih.gov/19553676/	organ development	Loss-of-function experiments using morpholinos or a naturally occurring human BMP15 dominant-negative mutant (BMP15-Y235C) leads to embryos lacking head.
Postn	Egfr	Postn-Egfr	0.845768	Tissue expression and serum levels of periostin during pregnancy: a new biomarker of embryo–endometrial cross talk at implantation	https://pubmed.ncbi.nlm.nih.gov/24461137/	implantation	EMT
Postn	Itgb3	Postn-Itgb3	0.817501	Tissue expression and serum levels of periostin during pregnancy: a new biomarker of embryo–endometrial cross talk at implantation	https://pubmed.ncbi.nlm.nih.gov/24461137/	implantation	EMT
Gdf9	Bmpr1b	Gdf9-Bmpr1b	0.816353	Oocyte-secreted factors: regulators of cumulus cell function and oocyte quality	https://pubmed.ncbi.nlm.nih.gov/18175787/	early embryo development	NA
Adam12	Itga9	Adam12-Itga9	0.781885	The ADAM metalloproteinases e Novel regulators of trophoblast invasion?	https://pubmed.ncbi.nlm.nih.gov/24231445/	implantation	NA
Col1a2	Cd93	Col1a2-Cd93	0.746885	Expression of complement components coincides with early patterning and organogenesis in Xenopus laevis	https://pubmed.ncbi.nlm.nih.gov/18956346/	neural system development	NA
Bmp7	Bmpr1b	Bmp7-Bmpr1b	0.742296	A requirement for bone morphogenetic protein-7 during development of the mammalian kidney and eye	https://pubmed.ncbi.nlm.nih.gov/7590254/	organ development	kidney and eyes
Efna5	Epha6	Efna5-Epha6	0.69107	Molecular evidence for the early specification of presumptive functional domains in the embryonic primate cerebral cortex	https://pubmed.ncbi.nlm.nih.gov/10407035/	neural system development	NA
Sema3c	Plxna4	Sema3c-Plxna4	0.685003	Semaphorin Signaling in Cardiovascular Development	https://pubmed.ncbi.nlm.nih.gov/25651171/	organ development	hear development
Kitl	Kit	Kitl-Kit	0.684769	C-kit signaling promotes human pre-implantation 3PN embryonic development and blastocyst formation	https://pubmed.ncbi.nlm.nih.gov/31506068/	early embryo development	blastocyst formation
Reln	Itgb3	Reln-Itgb3	0.684374	Expression of reelin, the gene responsible for the reeler mutation, in embryonic development and adulthood in the mouse	https://pubmed.ncbi.nlm.nih.gov/9337136/	organ development	NA
Mmp2	Itgb3	Mmp2-Itgb3	0.681381	Disruption of matrix metalloproteinase 2 binding to integrin alpha vbeta 3 by an organic molecule inhibits angiogenesis and tumor growth in vivo	https://pubmed.ncbi.nlm.nih.gov/11134507/	organ development	NA
Nlgn1	Nrxn3	Nlgn1-Nrxn3	0.672983	Structures, alternative splicing, and neurexin binding of multiple neuroligins	https://pubmed.ncbi.nlm.nih.gov/8576240/	neural system development	NA
Rspo2	Lgr6	Rspo2-Lgr6	0.665958	RSPO2 inhibition of RNF43 and ZNRF3 governs limb development independently of LGR4/5/6	https://pubmed.ncbi.nlm.nih.gov/29769720/	organ development	NA
Adamts3	Ccbe1	Adamts3-Ccbe1	0.647202	Proteolytic activation defines distinct lymphangiogenic mechanisms for VEGFC and VEGFD	https://pubmed.ncbi.nlm.nih.gov/27159393/	organ development	lymphangiogenic
Wnt5a	Ror1	Wnt5a-Ror1	0.643929	Essential role of Wnt5a-Ror1/Ror2 signaling in metanephric mesenchyme and ureteric bud formation	https://pubmed.ncbi.nlm.nih.gov/26840931/	organ development	ureteric bud formation
Zp3	Egfr	Zp3-Egfr	0.630946	Sperm epidermal growth factor receptor (EGFR) mediates α7 acetylcholine receptor (AChR) activation to promote fertilization	https://pubmed.ncbi.nlm.nih.gov/22577141/	early embryo development	fertilization
Hbegf	Egfr	Hbegf-Egfr	0.620091	HB-EGF: a unique mediator of embryo-uterine interactions during implantation	https://pubmed.ncbi.nlm.nih.gov/18708050/	implantation	NA
Nlgn3	Nrxn3	Nlgn3-Nrxn3	0.601798	Structures, alternative splicing, and neurexin binding of multiple neuroligins	https://pubmed.ncbi.nlm.nih.gov/8576240/	neural system development	NA
Bmp5	Bmpr2	Bmp5-Bmpr2	0.57608	Bmp5 Regulates Neural Crest Cell Survival and Proliferation via Two Different Signaling Pathways	https://pubmed.ncbi.nlm.nih.gov/8576240/	neural system development	NA
Bmp6	Bmpr2	Bmp6-Bmpr2	0.575191	BMP signalling regulates the pre-implantation development of extra-embryonic cell lineages in the mouse embryo	https://pubmed.ncbi.nlm.nih.gov/25514175/	early embryo development	extra-embryonic cell lineages development
Ntn1	Unc5c	Ntn1-Unc5c	0.567078	The UNC5C netrin receptor regulates dorsal guidance of mouse hindbrain axons	https://pubmed.ncbi.nlm.nih.gov/21307253/	neural system development	NA
Sema3a	Plxna2	Sema3a-Plxna2	0.564548	Molecular basis of semaphorin-mediated axon guidance	https://pubmed.ncbi.nlm.nih.gov/10934324/	neural system development	NA
Plat	Lrp1	Plat-Lrp1	0.552992	Neuronal cell death and tPA	https://pubmed.ncbi.nlm.nih.gov/8133887/	neural system development	NA
Sema6a	Plxna4	Sema6a-Plxna4	0.551256	Transmembrane semaphorin signalling controls laminar stratification in the mammalian retina	https://pubmed.ncbi.nlm.nih.gov/21270798/	neural system development	NA

## Sheet: n-eLR-top30
Lgene	Rgene	LRpairs	PCC	detection.rate.L	detection.rate.R	Citation_Evidence	PubMed	Comment	More_Comment
Ctsd	Lrp1	Ctsd-Lrp1	-0.61182	0.954198	0.442748	Expression of cathepsin proteinases by mouse trophoblast in vivo and in vitro	https://pubmed.ncbi.nlm.nih.gov/10633857/	implantation	NA
Hsp90aa1	Egfr	Hsp90aa1-Egfr	-0.598368	1	0.248092	Wild-type EGFR is stabilized by direct interaction with HSP90 in cancer cells and tumors	https://pubmed.ncbi.nlm.nih.gov/22952420/	cancer	NA
Hsp90aa1	Lrp1	Hsp90aa1-Lrp1	-0.552015	1	0.442748	LRP1 is required for novobiocin-mediated fibronectin turnover	https://pubmed.ncbi.nlm.nih.gov/30061663/	cancer	NA
Psap	Lrp1	Psap-Lrp1	-0.527445	0.992366	0.442748	Prosaposin in seminal plasma on the day of oocyte retrieval is associated with normal fertilization and embryo development in in vitro fertilization cycles	https://pubmed.ncbi.nlm.nih.gov/31844578/	implantation	NA
Hsp90aa1	Cftr	Hsp90aa1-Cftr	-0.523011	1	0.137405	CFTR interacts with Hsp90 and regulates the phosphorylation of AKT and ERK1/2 in colorectal cancer cells	https://pubmed.ncbi.nlm.nih.gov/30985981/	cancer	NA
Adam12	Sdc4	Adam12-Sdc4	-0.483517	0.160305	0.931298	Extravillous Trophoblast-Associated ADAM12 Exerts Pro-Invasive Properties, Including Induction of Integrin Beta 1-Mediated Cellular Spreading1	https://pubmed.ncbi.nlm.nih.gov/24695627/	implantation	NA
Hbegf	Cd9	Hbegf-Cd9	-0.480289	0.400763	0.996183	HB-EGF: a unique mediator of embryo-uterine interactions during implantation	https://pubmed.ncbi.nlm.nih.gov/18708050/	implantation	NA
Hmgb1	Tlr9	Hmgb1-Tlr9	-0.466741	1	0.152672	High mobility group box 1 (HMGB1) protein in human uterine fluid and its relevance in implantation	https://pubmed.ncbi.nlm.nih.gov/24488797/	implantation	NA
Mif	Cxcr4	Mif-Cxcr4	-0.456085	0.965649	0.20229	Role of the Macrophage Migration Inhibitory Factor (MIF) in the survival of first trimester human placenta under induced stress conditions	https://pubmed.ncbi.nlm.nih.gov/30108299/	implantation	NA
Mfge8	Itgb3	Mfge8-Itgb3	-0.430454	0.843511	0.259542	Role for the endometrial epithelial protein MFG-E8 and its receptor integrin αvβ3 in human implantation: results of an in vitro trophoblast attachment study using established human cell line	https://pubmed.ncbi.nlm.nih.gov/24424369/	implantation	NA
Mif	Cd44	Mif-Cd44	-0.414099	0.965649	0.28626	Role of the Macrophage Migration Inhibitory Factor (MIF) in the survival of first trimester human placenta under induced stress conditions	https://pubmed.ncbi.nlm.nih.gov/30108299/	implantation	NA
Bsg	Slc16a7	Bsg-Slc16a7	-0.406383	0.98855	0.122137	Basigin-mediated gene expression changes in mouse uterine stromal cells during implantation	https://pubmed.ncbi.nlm.nih.gov/18832103/	implantation	NA
Hmgb1	Cxcr4	Hmgb1-Cxcr4	-0.400426	1	0.20229	High mobility group box 1 (HMGB1) protein in human uterine fluid and its relevance in implantation	https://pubmed.ncbi.nlm.nih.gov/24488797/	implantation	NA
Tdgf1	Fzd7	Tdgf1-Fzd7	-0.396388	0.832061	0.652672	Cripto-1: a multifunctional modulator during embryogenesis and oncogenesis	https://pubmed.ncbi.nlm.nih.gov/16123806/	early embryo development	NA
Tdgf1	Lrp5	Tdgf1-Lrp5	-0.364743	0.832061	0.767176	Cripto-1: a multifunctional modulator during embryogenesis and oncogenesis	https://pubmed.ncbi.nlm.nih.gov/16123806/	early embryo development	NA
Hmgb1	Itgb3	Hmgb1-Itgb3	-0.3611	1	0.259542	High mobility group box 1 (HMGB1) protein in human uterine fluid and its relevance in implantation	https://pubmed.ncbi.nlm.nih.gov/16123806/	implantation	NA
Calm2	Adcy8	Calm2-Adcy8	-0.356963	0.996183	0.374046	The Calmodulin-Stimulated Adenylate Cyclase ADCY8 Sets the Sensitivity of Zebrafish Retinal Axons to Midline Repellents and Is Required for Normal Midline Crossing	https://pubmed.ncbi.nlm.nih.gov/20505109/	neural system development	NA
Fgf1	Fgfr1	Fgf1-Fgfr1	-0.355804	0.305344	0.942748	The Fibroblast Growth Factor signaling pathway	https://pubmed.ncbi.nlm.nih.gov/25772309/	neural system development	NA
Apom	Lrp2	Apom-Lrp2	-0.354692	0.328244	0.717557	Megalin Is a Receptor for Apolipoprotein M, and Kidney-Specific Megalin-Deficiency Confers Urinary Excretion of Apolipoprotein M	https://pubmed.ncbi.nlm.nih.gov/16099815/	organ development	NA
Fgf7	Fgfr2	Fgf7-Fgfr2	-0.353248	0.179389	0.931298	FGF-1 and FGF-7 induce distinct patterns of growth and differentiation in embryonic lung epithelium	https://pubmed.ncbi.nlm.nih.gov/9056643/	organ development	NA
Fgf1	Fgfr2	Fgf1-Fgfr2	-0.344961	0.305344	0.931298	FGF-1 and FGF-7 induce distinct patterns of growth and differentiation in embryonic lung epithelium	https://pubmed.ncbi.nlm.nih.gov/9056643/	organ development	NA
Bsg	Cd44	Bsg-Cd44	-0.311546	0.98855	0.28626	Basigin-mediated gene expression changes in mouse uterine stromal cells during implantation	https://pubmed.ncbi.nlm.nih.gov/18832103/	implantation	NA
Spp1	Itga9	Spp1-Itga9	-0.30796	0.553435	0.225191	Characterisation of Osteopontin in an In Vitro Model of Embryo Implantation	https://pubmed.ncbi.nlm.nih.gov/31075896/	implantation	NA
Spp1	Itgb3	Spp1-Itgb3	-0.301321	0.553435	0.259542	Characterisation of Osteopontin in an In Vitro Model of Embryo Implantation	https://pubmed.ncbi.nlm.nih.gov/31075896/	implantation	NA
Fgf9	Fgfr1	Fgf9-Fgfr1	-0.288716	0.316794	0.942748	The Fibroblast Growth Factor signaling pathway	https://pubmed.ncbi.nlm.nih.gov/25772309/	organ development	NA
Efnb2	Epha4	Efnb2-Epha4	-0.288316	0.862595	0.862595	Ephrin-B2 forward signaling regulates somite patterning and neural crest cell development	https://pubmed.ncbi.nlm.nih.gov/17223098/	organ development	NA
Apoe	Sorl1	Apoe-Sorl1	-0.278137	0.854962	0.293893	Sortilin: a receptor to regulate neuronal viability and function	https://pubmed.ncbi.nlm.nih.gov/22341525/	neural system development	NA
F2	F2rl1	F2-F2rl1	-0.272369	0.362595	0.492366	Local Protease Signaling Contributes to Neural Tube Closure in the Mouse Embryo	https://pubmed.ncbi.nlm.nih.gov/20152175/	neural system development	NA
Cdh1	Egfr	Cdh1-Egfr	-0.265282	0.98855	0.248092	Gene replacement reveals a specific role for E-cadherin in the formation of a functional trophectoderm	https://pubmed.ncbi.nlm.nih.gov/17138661/	early embryo development	NA
Tdgf1	Tgfbr1	Tdgf1-Tgfbr1	-0.264974	0.832061	0.80916	Cripto-1: a multifunctional modulator during embryogenesis and oncogenesis	https://pubmed.ncbi.nlm.nih.gov/16123806/	early embryo development	NA

## Sheet: top eLR summarize
Category	LRpairs	Lgene	Rgene	PCC	Detection Rate L	Detection Rate R	Citation_Evidence	PubMed	More_Comment
early embryo development	Bmp6-Bmpr1b	Bmp6	Bmpr1b	0.864134	0.232824	0.40458	BMP signalling regulates the pre-implantation development of extra-embryonic cell lineages in the mouse embryo	https://pubmed.ncbi.nlm.nih.gov/25514175/	extra-embryonic cell lineages development
	Gdf9-Bmpr1b	Gdf9	Bmpr1b	0.816353	0.492366	0.40458	Oocyte-secreted factors: regulators of cumulus cell function and oocyte quality	https://pubmed.ncbi.nlm.nih.gov/18175787/	NA
	Kitl-Kit	Kitl	Kit	0.684769	0.194656	0.408397	C-kit signaling promotes human pre-implantation 3PN embryonic development and blastocyst formation	https://pubmed.ncbi.nlm.nih.gov/31506068/	blastocyst formation
	Zp3-Egfr	Zp3	Egfr	0.630946	0.522901	0.248092	Sperm epidermal growth factor receptor (EGFR) mediates α7 acetylcholine receptor (AChR) activation to promote fertilization	https://pubmed.ncbi.nlm.nih.gov/22577141/	fertilization
	Bmp6-Bmpr2	Bmp6	Bmpr2	0.575191	0.232824	0.561069	BMP signalling regulates the pre-implantation development of extra-embryonic cell lineages in the mouse embryo	https://pubmed.ncbi.nlm.nih.gov/25514175/	extra-embryonic cell lineages development
	Tdgf1-Fzd7	Tdgf1	Fzd7	-0.396388	0.832061	0.652672	Cripto-1: a multifunctional modulator during embryogenesis and oncogenesis	https://pubmed.ncbi.nlm.nih.gov/16123806/	NA
	Tdgf1-Lrp5	Tdgf1	Lrp5	-0.364743	0.832061	0.767176	Cripto-1: a multifunctional modulator during embryogenesis and oncogenesis	https://pubmed.ncbi.nlm.nih.gov/16123806/	NA
	Cdh1-Egfr	Cdh1	Egfr	-0.265282	0.98855	0.248092	Gene replacement reveals a specific role for E-cadherin in the formation of a functional trophectoderm	https://pubmed.ncbi.nlm.nih.gov/17138661/	NA
	Tdgf1-Tgfbr1	Tdgf1	Tgfbr1	-0.264974	0.832061	0.80916	Cripto-1: a multifunctional modulator during embryogenesis and oncogenesis	https://pubmed.ncbi.nlm.nih.gov/16123806/	NA
implantation	Postn-Egfr	Postn	Egfr	0.845768	0.179389	0.248092	Tissue expression and serum levels of periostin during pregnancy: a new biomarker of embryo–endometrial cross talk at implantation	https://pubmed.ncbi.nlm.nih.gov/24461137/	EMT
	Postn-Itgb3	Postn	Itgb3	0.817501	0.179389	0.259542	Tissue expression and serum levels of periostin during pregnancy: a new biomarker of embryo–endometrial cross talk at implantation	https://pubmed.ncbi.nlm.nih.gov/24461137/	EMT
	Adam12-Itga9	Adam12	Itga9	0.781885	0.160305	0.225191	The ADAM metalloproteinases e Novel regulators of trophoblast invasion?	https://pubmed.ncbi.nlm.nih.gov/24231445/	NA
	Hbegf-Egfr	Hbegf	Egfr	0.620091	0.400763	0.248092	HB-EGF: a unique mediator of embryo-uterine interactions during implantation	https://pubmed.ncbi.nlm.nih.gov/18708050/	NA
	Ctsd-Lrp1	Ctsd	Lrp1	-0.61182	0.954198	0.442748	Expression of cathepsin proteinases by mouse trophoblast in vivo and in vitro	https://pubmed.ncbi.nlm.nih.gov/10633857/	NA
	Psap-Lrp1	Psap	Lrp1	-0.527445	0.992366	0.442748	Prosaposin in seminal plasma on the day of oocyte retrieval is associated with normal fertilization and embryo development in in vitro fertilization cycles	https://pubmed.ncbi.nlm.nih.gov/31844578/	NA
	Adam12-Sdc4	Adam12	Sdc4	-0.483517	0.160305	0.931298	Extravillous Trophoblast-Associated ADAM12 Exerts Pro-Invasive Properties, Including Induction of Integrin Beta 1-Mediated Cellular Spreading1	https://pubmed.ncbi.nlm.nih.gov/24695627/	NA
	Hbegf-Cd9	Hbegf	Cd9	-0.480289	0.400763	0.996183	HB-EGF: a unique mediator of embryo-uterine interactions during implantation	https://pubmed.ncbi.nlm.nih.gov/18708050/	NA
	Hmgb1-Tlr9	Hmgb1	Tlr9	-0.466741	1	0.152672	High mobility group box 1 (HMGB1) protein in human uterine fluid and its relevance in implantation	https://pubmed.ncbi.nlm.nih.gov/24488797/	NA
	Mif-Cxcr4	Mif	Cxcr4	-0.456085	0.965649	0.20229	Role of the Macrophage Migration Inhibitory Factor (MIF) in the survival of first trimester human placenta under induced stress conditions	https://pubmed.ncbi.nlm.nih.gov/30108299/	NA
	Mfge8-Itgb3	Mfge8	Itgb3	-0.430454	0.843511	0.259542	Role for the endometrial epithelial protein MFG-E8 and its receptor integrin αvβ3 in human implantation: results of an in vitro trophoblast attachment study using established human cell line	https://pubmed.ncbi.nlm.nih.gov/24424369/	NA
	Mif-Cd44	Mif	Cd44	-0.414099	0.965649	0.28626	Role of the Macrophage Migration Inhibitory Factor (MIF) in the survival of first trimester human placenta under induced stress conditions	https://pubmed.ncbi.nlm.nih.gov/30108299/	NA
	Bsg-Slc16a7	Bsg	Slc16a7	-0.406383	0.98855	0.122137	Basigin-mediated gene expression changes in mouse uterine stromal cells during implantation	https://pubmed.ncbi.nlm.nih.gov/18832103/	NA
	Hmgb1-Cxcr4	Hmgb1	Cxcr4	-0.400426	1	0.20229	High mobility group box 1 (HMGB1) protein in human uterine fluid and its relevance in implantation	https://pubmed.ncbi.nlm.nih.gov/24488797/	NA
	Hmgb1-Itgb3	Hmgb1	Itgb3	-0.3611	1	0.259542	High mobility group box 1 (HMGB1) protein in human uterine fluid and its relevance in implantation	https://pubmed.ncbi.nlm.nih.gov/16123806/	NA
	Bsg-Cd44	Bsg	Cd44	-0.311546	0.98855	0.28626	Basigin-mediated gene expression changes in mouse uterine stromal cells during implantation	https://pubmed.ncbi.nlm.nih.gov/18832103/	NA
	Spp1-Itga9	Spp1	Itga9	-0.30796	0.553435	0.225191	Characterisation of Osteopontin in an In Vitro Model of Embryo Implantation	https://pubmed.ncbi.nlm.nih.gov/31075896/	NA
	Spp1-Itgb3	Spp1	Itgb3	-0.301321	0.553435	0.259542	Characterisation of Osteopontin in an In Vitro Model of Embryo Implantation	https://pubmed.ncbi.nlm.nih.gov/31075896/	NA
organ development	Tgfb3-Tgfbr3	Tgfb3	Tgfbr3	0.888729	0.194656	0.324427	Type III Transforming Growth Factor-beta Receptor RNA Interference Enhances Transforming Growth Factor beta3-Induced Chondrogenesis Signaling in Human Mesenchymal Stem Cells	https://pubmed.ncbi.nlm.nih.gov/30158983/	NA
	Tgfb2-Tgfbr3	Tgfb2	Tgfbr3	0.855443	0.412214	0.324427	Transforming growth factor Beta2 is required for valve remodeling during heart development	https://pubmed.ncbi.nlm.nih.gov/21780244/	hear development
	Bmp15-Bmpr1b	Bmp15	Bmpr1b	0.853383	0.492366	0.40458	Bone Morphogenetic Protein 15 (BMP15) Acts as a BMP and Wnt Inhibitor during Early Embryogenesis	https://pubmed.ncbi.nlm.nih.gov/19553676/	Loss-of-function experiments using morpholinos or a naturally occurring human BMP15 dominant-negative mutant (BMP15-Y235C) leads to embryos lacking head.
	Bmp7-Bmpr1b	Bmp7	Bmpr1b	0.742296	0.167939	0.40458	A requirement for bone morphogenetic protein-7 during development of the mammalian kidney and eye	https://pubmed.ncbi.nlm.nih.gov/7590254/	kidney and eyes
	Sema3c-Plxna4	Sema3c	Plxna4	0.685003	0.206107	0.221374	Semaphorin Signaling in Cardiovascular Development	https://pubmed.ncbi.nlm.nih.gov/25651171/	hear development
	Reln-Itgb3	Reln	Itgb3	0.684374	0.221374	0.259542	Expression of reelin, the gene responsible for the reeler mutation, in embryonic development and adulthood in the mouse	https://pubmed.ncbi.nlm.nih.gov/9337136/	NA
	Mmp2-Itgb3	Mmp2	Itgb3	0.681381	0.152672	0.259542	Disruption of matrix metalloproteinase 2 binding to integrin alpha vbeta 3 by an organic molecule inhibits angiogenesis and tumor growth in vivo	https://pubmed.ncbi.nlm.nih.gov/11134507/	NA
	Rspo2-Lgr6	Rspo2	Lgr6	0.665958	0.282443	0.125954	RSPO2 inhibition of RNF43 and ZNRF3 governs limb development independently of LGR4/5/6	https://pubmed.ncbi.nlm.nih.gov/29769720/	NA
	Adamts3-Ccbe1	Adamts3	Ccbe1	0.647202	0.183206	0.148855	Proteolytic activation defines distinct lymphangiogenic mechanisms for VEGFC and VEGFD	https://pubmed.ncbi.nlm.nih.gov/27159393/	lymphangiogenic
	Wnt5a-Ror1	Wnt5a	Ror1	0.643929	0.385496	0.0763359	Essential role of Wnt5a-Ror1/Ror2 signaling in metanephric mesenchyme and ureteric bud formation	https://pubmed.ncbi.nlm.nih.gov/26840931/	ureteric bud formation
	Apom-Lrp2	Apom	Lrp2	-0.354692	0.328244	0.717557	Megalin Is a Receptor for Apolipoprotein M, and Kidney-Specific Megalin-Deficiency Confers Urinary Excretion of Apolipoprotein M	https://pubmed.ncbi.nlm.nih.gov/16099815/	NA
	Fgf7-Fgfr2	Fgf7	Fgfr2	-0.353248	0.179389	0.931298	FGF-1 and FGF-7 induce distinct patterns of growth and differentiation in embryonic lung epithelium	https://pubmed.ncbi.nlm.nih.gov/9056643/	NA
	Fgf1-Fgfr2	Fgf1	Fgfr2	-0.344961	0.305344	0.931298	FGF-1 and FGF-7 induce distinct patterns of growth and differentiation in embryonic lung epithelium	https://pubmed.ncbi.nlm.nih.gov/9056643/	NA
	Fgf9-Fgfr1	Fgf9	Fgfr1	-0.288716	0.316794	0.942748	The Fibroblast Growth Factor signaling pathway	https://pubmed.ncbi.nlm.nih.gov/25772309/	NA
	Efnb2-Epha4	Efnb2	Epha4	-0.288316	0.862595	0.862595	Ephrin-B2 forward signaling regulates somite patterning and neural crest cell development	https://pubmed.ncbi.nlm.nih.gov/17223098/	NA
neural system development	Efna5-Epha3	Efna5	Epha3	0.894232	0.320611	0.206107	In vitro guidance of retinal ganglion cell axons by RAGS, a 25 kDa tectal protein related to ligands for Eph receptor tyrosine kinases	https://pubmed.ncbi.nlm.nih.gov/7634326/	NA
	Bmp5-Bmpr1b	Bmp5	Bmpr1b	0.888366	0.206107	0.40458	Bmp5 Regulates Neural Crest Cell Survival and Proliferation via Two Different Signaling Pathways	https://pubmed.ncbi.nlm.nih.gov/10079236/	NA
	Col1a2-Cd93	Col1a2	Cd93	0.746885	0.0801527	0.263359	Expression of complement components coincides with early patterning and organogenesis in Xenopus laevis	https://pubmed.ncbi.nlm.nih.gov/18956346/	NA
	Efna5-Epha6	Efna5	Epha6	0.69107	0.320611	0.167939	Molecular evidence for the early specification of presumptive functional domains in the embryonic primate cerebral cortex	https://pubmed.ncbi.nlm.nih.gov/10407035/	NA
	Nlgn1-Nrxn3	Nlgn1	Nrxn3	0.672983	0.221374	0.240458	Structures, alternative splicing, and neurexin binding of multiple neuroligins	https://pubmed.ncbi.nlm.nih.gov/8576240/	NA
	Nlgn3-Nrxn3	Nlgn3	Nrxn3	0.601798	0.160305	0.240458	Structures, alternative splicing, and neurexin binding of multiple neuroligins	https://pubmed.ncbi.nlm.nih.gov/8576240/	NA
	Bmp5-Bmpr2	Bmp5	Bmpr2	0.57608	0.206107	0.561069	Bmp5 Regulates Neural Crest Cell Survival and Proliferation via Two Different Signaling Pathways	https://pubmed.ncbi.nlm.nih.gov/8576240/	NA
	Ntn1-Unc5c	Ntn1	Unc5c	0.567078	0.221374	0.293893	The UNC5C netrin receptor regulates dorsal guidance of mouse hindbrain axons	https://pubmed.ncbi.nlm.nih.gov/21307253/	NA
	Sema3a-Plxna2	Sema3a	Plxna2	0.564548	0.10687	0.48855	Molecular basis of semaphorin-mediated axon guidance	https://pubmed.ncbi.nlm.nih.gov/10934324/	NA
	Plat-Lrp1	Plat	Lrp1	0.552992	0.450382	0.442748	Neuronal cell death and tPA	https://pubmed.ncbi.nlm.nih.gov/8133887/	NA
	Sema6a-Plxna4	Sema6a	Plxna4	0.551256	0.263359	0.221374	Transmembrane semaphorin signalling controls laminar stratification in the mammalian retina	https://pubmed.ncbi.nlm.nih.gov/21270798/	NA
	Calm2-Adcy8	Calm2	Adcy8	-0.356963	0.996183	0.374046	The Calmodulin-Stimulated Adenylate Cyclase ADCY8 Sets the Sensitivity of Zebrafish Retinal Axons to Midline Repellents and Is Required for Normal Midline Crossing	https://pubmed.ncbi.nlm.nih.gov/20505109/	NA
	Fgf1-Fgfr1	Fgf1	Fgfr1	-0.355804	0.305344	0.942748	The Fibroblast Growth Factor signaling pathway	https://pubmed.ncbi.nlm.nih.gov/25772309/	NA
	Apoe-Sorl1	Apoe	Sorl1	-0.278137	0.854962	0.293893	Sortilin: a receptor to regulate neuronal viability and function	https://pubmed.ncbi.nlm.nih.gov/22341525/	NA
	F2-F2rl1	F2	F2rl1	-0.272369	0.362595	0.492366	Local Protease Signaling Contributes to Neural Tube Closure in the Mouse Embryo	https://pubmed.ncbi.nlm.nih.gov/20152175/	NA
Pluripotency Maintenance	Hsp90aa1-Egfr	Hsp90aa1	Egfr	-0.598368	1	0.248092	Regulation of Embryonic Stem Cell Pluripotency by Heat Shock Protein 90	https://pubmed.ncbi.nlm.nih.gov/22696450/	NA
	Hsp90aa1-Lrp1	Hsp90aa1	Lrp1	-0.552015	1	0.442748	Regulation of Embryonic Stem Cell Pluripotency by Heat Shock Protein 90	https://pubmed.ncbi.nlm.nih.gov/22696450/	NA
	Hsp90aa1-Cftr	Hsp90aa1	Cftr	-0.523011	1	0.137405	Regulation of Embryonic Stem Cell Pluripotency by Heat Shock Protein 90	https://pubmed.ncbi.nlm.nih.gov/22696450/	NA

## Sheet: Gene Lists
All Gene	LR Gene	eLR gene	Essential Gene	Housekeeping Gene	ZGA Gene
0610005C13Rik	Wnt3	Psen2	Apoh	0610009B22Rik	Snora64
0610007P14Rik	Wnt9a	Jag1	Tbx2	0610030E20Rik	Snora28
0610009B22Rik	Fgf23	Jag2	Tbx4	0610037L13Rik	Scarna3a
0610009L18Rik	Fgf6	Gpc3	Wnt3	1110012L19Rik	Snora65
0610009O20Rik	Ccl2	Bmp6	Gna12	1110038F14Rik	Mir1199
0610010F05Rik	Ccl12	Bmp7	Ccnd2	1110059E24Rik	Gm9
0610010K14Rik	Cdh1	Tgfb3	Th	1110059G10Rik	Hba-a1
0610011F06Rik	Ccl11	Calm2	Ins2	1500011B03Rik	Gm6268
0610012G03Rik	Pdgfb	Calm3	Lhx2	1600012H06Rik	Fam25c
0610030E20Rik	Fasl	Adam17	Glra1	1700030K09Rik	Hes1
0610031O16Rik	Il4	Htra2	Trim25	1700123O20Rik	1700018C11Rik
0610037L13Rik	Ccl3	Fgf18	Itgb2	1810009A15Rik	Blnk
0610038B21Rik	Icam4	Comp	Cdh1	1810013L24Rik	AI662270
0610039H22Rik	S100a4	Cxcl14	Myf5	1810030O07Rik	2810417H13Rik
0610039K10Rik	Icam2	Il4	Pparg	2210016L21Rik	H2-T22
0610040B10Rik	Efnb2	Wnt5a	Raf1	2210408I21Rik	Dbx1
0610040F04Rik	Sost	Npnt	Pdgfb	2310011J03Rik	Cd74
0610040J01Rik	Col1a1	Cxcl13	Acvrl1	2310022B05Rik	Ebp
0610043K17Rik	Il16	Mmp2	Acvr1b	2310033P09Rik	Hspa2
1010001N08Rik	Angptl4	Mfng	Itga5	2410131K14Rik	Hand1
1110001J03Rik	Bmp8b	Angpt2	Sox9	2610001J05Rik	Tbx20
1110002L01Rik	Tgfb1	Angpt1	Hk2	2610002M06Rik	Pgp
1110004E09Rik	Pspn	Efna5	Btn1a1	2610507B11Rik	H2-Bl
1110004F10Rik	Lamb1	Efna2	Dnmt3l	2810004N23Rik	H2-T9
1110006O24Rik	Efna2	Fgf8	Serpinf1	2810006K23Rik	Gm14393
1110007C09Rik	Ebi3	Efnb1	Kcnn3	3110040N11Rik	D17Ertd648e
1110008F13Rik	Comp	Sema3a	Car4	3830406C13Rik	Gna15
1110008L16Rik	Tgfb3	Sema4d	Dnajc5	4833420G17Rik	Pgam2
1110008P14Rik	Gdf15	Nrg3	Fmr1	4833439L19Rik	Zfp871
1110012L19Rik	Calr	Hbegf	Bcl11a	4930453N24Rik	Hist1h2ag
1110015O18Rik	Efnb3	Egf	Dbh	4931414P19Rik	Hmgn5
1110017D15Rik	Sst	Lamc2	Hoxa10	4933434E20Rik	Vax2
1110019D14Rik	Pgf	Sema5a	Hoxa4	5730455P16Rik	2610318N02Rik
1110020A21Rik	Ccl24	Bmp15	Snrpn	6030458C11Rik	Dusp6
1110025L11Rik	Zp3	Gdf9	Mmp14	9130401M01Rik	Klk8
1110028F11Rik	Shbg	Hmgb1	Ccl3	9930021J03Rik	Pgk2
1110028F18Rik	App	Pdgfb	Mapk7	A430005L14Rik	Snora31
1110032A03Rik	Agrp	Tgfb2	Araf	Aagab	Apoo-ps
1110032F04Rik	Tnfsf14	Colq	Timp1	Aak1	2010005H15Rik
1110034G24Rik	Trh	Efnb2	Gmcl1	Aamp	Prnd
1110036E04Rik	Prl7a2	Adamts3	Ocrl	Aar2	Olfr450
1110037F02Rik	Prl8a9	Agrn	Lsr	Aars	Nnat
1110038B12Rik	Prl8a1	Cntn6	Sp1	Aars2	Arfgap2
1110038F14Rik	Wnt10a	Sema3c	Rarg	Aarsd1	Gt(ROSA)26Sor
1110046J04Rik	Bmp7	Sost	Efnb2	Aasdhppt	Hist1h1b
1110051M20Rik	Ccl8	Postn	Kpnb1	Aatf	Tor3a
1110058D11Rik	Timp1	Reln	Npepps	Abcb6	Gm13871
1110059E24Rik	Wnt3a	Hsp90aa1	Meox1	Abcb7	Spry2
1110059G10Rik	Psen2	Sema6a	Pax9	Abcd4	Tle3
1110065P20Rik	Wnt2	Adam12	Col1a1	Abce1	Id2
1190002F15Rik	Bmp5	Grn	Itga3	Abcf1	Epm2aip1
1190002N15Rik	Wnt8a	Mfap2	Dlx3	Abcf2	Stfa1
1190003K10Rik	Plg	Wnt7a	Tulp3	Abcf3	Tm4sf1
1190005I06Rik	Csf1	Gnai2	Jup	Abhd10	Rnd3
1190007I07Rik	Ceacam16	Mmp9	Klhl10	Abhd11	Gm14511
1200014J11Rik	Dll1	Il17f	Hoxc13	Abhd16a	Cldn3
1300002E11Rik	Mmp13	Has2	Hoxc8	Abhd17c	Six1
1300017J02Rik	Hspa8	Fgf9	Hoxc6	Abl1	Slc2a8
1500004A13Rik	Cd274	Ntn1	Akt1	Abl2	1700013H16Rik
1500009C09Rik	Lnx2	Bsg	Tcirg1	Abtb1	Neurog2
1500009L16Rik	Il10	Cdh1	Smo	Acad8	Tmem160
1500011B03Rik	Prl5a1	Rspo2	Capns1	Acad9	Kcne3
1500011K16Rik	Pyy	Nlgn1	Hoxd13	Acap2	Dnajc12
1500012F01Rik	Ppy	Nlgn3	Folr1	Acbd3	Serping1
1500012K07Rik	Vtn	Dkk3	Rac1	Acbd6	Gm4305
1500015A07Rik	Igfbp4	Spon1	Gria3	Acd	Edf1
1500015L24Rik	Ada	Ebi3	Foxn1	Acer3	Snora26
1500015O10Rik	Mmp9	Psap	Ccne1	Acin1	Cdrt4
1500017E21Rik	Prl3c1	Adam10	Psmc3	Aco1	Prph
1500026H17Rik	Mfng	Calr	Stat6	Acot8	4933433G15Rik
1600002D24Rik	Gdf9	Apoe	Clgn	Acp6	Zfp941
1600002H07Rik	Wnt9b	Ctsd	Paxip1	Actl6a	Mir1192
1600002K03Rik	Il3	Bmp5	Ppard	Actr10	Gm5634
1600010M07Rik	Csf2	Lrig1	Angptl4	Actr1a	Tpbpb
1600012H06Rik	Cxcl16	Plat	Bmp8b	Actr1b	Krt8
1600014C10Rik	Ccl6	Kitl	Braf	Actr2	Znhit3
1600014C23Rik	Ccl4	Zp3	Axl	Actr6	Fabp4
1600014K23Rik	Ccl9	Lgals3	Tgfb1	Actr8	Smtn
1600015I10Rik	Calm3	Sema3e	Shh	Adat2	Gm10662
1600019K03Rik	Icam5	Ctf1	Lcp2	Adh5	Gm9994
1600020E01Rik	Cd70	Rgmb	Top3a	Adipor2	Zfp599
1600023N17Rik	Sema6a	Jam3	Nab1	Adk	1700086L19Rik
1600025M17Rik	Vip	Arf6	Map2k7	Adnp2	Pyy
1600027J07Rik	Lama4	Pla2g1b	Relb	Adprh	Ier3
1600029I14Rik	Nts	Fga	Klf4	Adprhl2	1700011M02Rik
1600029O15Rik	Hsp90b1	Rln3	Ap1m1	Adprm	Pth
1700001C02Rik	Fgf18	Tslp	Elf3	Adrm1	Lgals1
1700001C19Rik	Fgf22	Il15	Stk11	Adsl	Ap4m1
1700001D01Rik	Il13	Cxcl3	Pafah1b2	Aebp2	Scd2
1700001F09Rik	Pomc	Apob	Plag1	Aen	Svs4
1700001G01Rik	Ccl7	Bgn	Hck	Afg3l1	Klrg2
1700001G11Rik	Tac4	Edn1	Keap1	Agap3	Gm1564
1700001G17Rik	Gng4	Ptgs2	Atp8b3	Aggf1	Tfpi
1700001J03Rik	Prl7d1	Vcam1	Rab3b	Agl	Otx2
1700001J11Rik	Prl2c5	Bmp4	Ddr1	Ago2	Cmah
1700001K19Rik	Prl4a1	Fgf6	Cyp17a1	Agpat5	Zic3
1700001K23Rik	Edn1	Sema6d	Insig2	Agps	Gm14458
1700001L05Rik	Sema4d	Fgf15	Dnase2a	Ahctf1	Qpctl
1700001L19Rik	Cxcl14	Tgfa	Rad23a	Ahsa1	Kcnj13
1700001O22Rik	Il9	Cntn2	Calr	AI597479	Pls3
1700001P01Rik	Thbs4	Prl7d1	Nfat5	Aida	Gm7367
1700003C15Rik	Fgf10	Il3	Lin7b	Aimp1	Pin1
1700003D09Rik	Plau	St6gal1	Hlf	Aimp2	Plb1
1700003E16Rik	Vcl	Tac1	Stat3	Aip	Ankrd54
1700003E24Rik	Arf4	Tac2	Akt2	Ak2	Gm7849
1700003F12Rik	Fgf9	Pdgfc	Dnaja3	Ak3	Zfy1
1700003G13Rik	Tnfsf11	Hgf	Etv1	Akap11	Fthl17
1700003G18Rik	Clu	Tgm2	Psap	Akap8	Olfr1276
1700003H04Rik	Adam2	Il16	Ikbkg	Akap8l	Mill2
1700003I22Rik	Fgf17	Mif	Pax2	Akirin1	1700019E08Rik
1700003L19Rik	Gdnf	Efna1	Phb2	Akirin2	Slc43a2
1700003M02Rik	Angpt1	Fgf1	Clcn3	Akt1	Cd79a
1700003M07Rik	Col2a1	Tnfsf13b	Cul3	Akt3	Fzd2
1700003P14Rik	Pla2g10	Adam9	Ppp1cc	Aldh16a1	1190002F15Rik
1700006A11Rik	Ahsg	Fn1	Aqp1	Aldh4a1	AI506816
1700006E09Rik	Hrg	Gc	Arid3b	Aldh9a1	3830403N18Rik
1700006F04Rik	Adipoq	Ptpn6	Hdac9	Alg13	2310047M10Rik
1700006H21Rik	Prl2a1	Tdgf1	Plod3	Alg2	Cypt12
1700007B14Rik	Pros1	Fgf4	Pax3	Alg3	Tsga8
1700007F19Rik	Wnt10b	Gdf3	Pias4	Alg5	Zfp954
1700007G11Rik	Wnt1	Rtn2	Map2k1	Alg6	Zfp367
1700007J10Rik	Npff	Icam1	Prkacb	Alkbh4	C2cd4b
1700007K09Rik	Cxcl13	Hp	Pex5	Alkbh5	BC048562
1700007K13Rik	Ccl25	Fyn	Slc1a2	Alyref	Zscan5b
1700007L15Rik	Guca2a	Slit1	Eif2ak4	Amfr	1700065O20Rik
1700007P06Rik	Bmp15	Vegfa	Klf5	Amz2	Rbm10
1700008C04Rik	Gnb3	Cx3cl1	Polr2a	Anapc1	Ctsk
1700008J07Rik	Crisp2	Vcan	Ripk4	Anapc11	Gtsf1l
1700008K24Rik	Tff2	Plau	Prlr	Anapc16	Mc5r
1700008O03Rik	Ntn3	Cxcl12	Fgfr4	Anapc2	1700024F13Rik
1700008P02Rik	C3	Prl3b1	Msh6	Anapc5	Gm5635
1700009C05Rik	Tslp	Trf	Hmox1	Anapc7	Myadml2
1700009J07Rik	Apom	Icam2	Pafah1b3	Ankfy1	Calml4
1700009N14Rik	Ltb	Ntn3	Prkaca	Ankib1	Tnk1
1700010B08Rik	Tnf	Mfge8	Msh4	Ankle2	Klk1b24
1700010D01Rik	Lta	Spp1	Evx1	Ankmy2	Nme2
1700010I02Rik	Hbegf	Adam15	Por	Ankrd10	Sdr39u1
1700010I14Rik	Scgb1a1	Dlk1	Igf1r	Ankrd13c	Prkcd
1700010J16Rik	Anxa1	Dll3	Insr	Ankrd17	Mrpl41
1700010K23Rik	Il33	Ada	Trim28	Ankrd40	Pramel6
1700011A15Rik	Dkk1	Lefty1	Eif4g2	Ankrd52	Gtf3c5
1700011B04Rik	Gal	Selplg	Mrvi1	Ankrd54	Vmn1r227
1700011C11Rik	Vegfb	Il18	Insrr	Anks1	Asna1
1700011E24Rik	Rbp4	Nlgn2	Mthfd2	Anks3	Arg1
1700011H14Rik	Slit1	Wnt3a	Kit	Ankzf1	H2-Q8
1700011I03Rik	Sema4g	Col4a4	Gata6	Anp32a	Spp1
1700011L22Rik	Fgf8	Cxcl10	Apc	Anp32b	Fcgrt
1700011M02Rik	Gdf11	S100a1	Ncoa2	Anp32e	Cggbp1
1700012A03Rik	Il23a	Vegfb	Nr2c2	Ap1g1	2700038G22Rik
1700012B07Rik	Inhbc	Cxcl1	Otx1	Ap1m1	Slc1a1
1700012B09Rik	Podxl	Igf1	Ephb3	Ap2b1	Gata2
1700012C14Rik	Nmb	Tln1	Dnase1	Ap2m1	Wrap53
1700012D01Rik	Il6	Col18a1	Napa	Ap3b1	Gpx7
1700012D14Rik	Il17a	Vim	Crkl	Ap3d1	Bnipl
1700012D16Rik	Ctla4	Col1a2	Zbtb17	Ap3m1	Morc4
1700012H19Rik	Mstn	Thbs1	Vax1	Ap3s2	Gm9112
1700012I11Rik	Nppc	Tfpi	Ggt1	Ap4e1	Ddx3y
1700012L04Rik	Il20	Col1a1	Fbln1	Ap4m1	Gal3st2
1700012P22Rik	Lamc2	Mst1	Tek	Ap4s1	Lcn9
1700013D24Rik	Xcl1	Npy	Pdk1	Ap5m1	Nap1l2
1700013F07Rik	Angptl1	Slit2	Ihh	Apba3	Nxnl2
1700013G24Rik	Tnfsf4	Areg	Atp7b	Apeh	Ptrf
1700013H16Rik	Cel	Gdf5	Slc4a1	Aph1a	Tbx3
1700015E13Rik	Hc	Adam2	Aprt	Api5	Zc3h7a
1700015F17Rik	Il1f6	F2	Hfe	Apip	Pdzk1ip1
1700015G11Rik	Il1f8	Osm	Nphs1	Apmap	Dusp26
1700016C15Rik	Fshb	Ptn	Aplp1	Apopt1	Fcgr3
1700016D06Rik	Lin7c	Ptpn11	Cdc42	Appbp2	Cdkn1a
1700016G22Rik	F2	Cd24a	Pknox1	Appl1	Tceal7
1700016H13Rik	Jag1	Cd200	Cyp27b1	Aqr	Tnfaip8l1
1700016K19Rik	Oxt	Bdnf	Cdk4	Araf	Epm2a
1700016L04Rik	Spint1	Hspa1b	B4galnt1	Arcn1	Idh2
1700016L21Rik	Bmp2	Dscam	Kif5b	Arf1	Tnp1
1700016P04Rik	Il1b	L1cam	Stambp	Arf4	Olfr376
1700017B05Rik	Il1a	Fgf7	Ctnnb1	Arfgap1	Endog
1700017D01Rik	Cst3	Fgf20	Msh5	Arfgap2	Arrdc3
1700017G19Rik	Angpt4	Cd14	Atp1a2	Arfgap3	Hist1h4a
1700017J07Rik	Edn3	Cthrc1	Tgfbr1	Arfgef1	Depdc1a
1700017L05Rik	a	Fgf3	Bcl2l1	Arfgef2	Tmsb15b2
1700017N19Rik	Ghrh	Tcn2	Twist2	Arfip1	Trap1a
1700018A04Rik	Il21	Arf4	Ctsd	Arfrp1	Tnni2
1700018B08Rik	Il2	Cst3	Fzd3	Arhgap1	Phkg2
1700018B24Rik	Wnt2b	Spint1	Spib	Arid1b	Snord17
1700018C11Rik	Efna1	Pros1	Elk3	Arid2	Sowahc
1700018F24Rik	Vcam1	Lgals8	Fut1	Arih1	H2-D1
1700018G05Rik	Sfrp2	Efnb3	Pou2f2	Arih2	Gm4303
1700018L02Rik	Pdgfc	Timp1	Hipk1	Arl1	Arrdc4
1700019A02Rik	Egf	Cubn	Hdac5	Arl14ep	Gm5941
1700019B03Rik	Dkk2	Pyy	Gabpa	Arl3	Decr2
1700019B21Rik	Efna3	Gnas	Bmp7	Arl6ip1	2310040G24Rik
1700019C18Rik	Efna4	Lama1	Nf2	Arl6ip4	Ddit4l
1700019D03Rik	Adam15	Lman1	Tbx1	Arl8b	Kank4
1700019E08Rik	Sema4a	Lamb1	Met	Armc1	Kpna4
1700019G17Rik	Tnfsf8	Fgf10	Elk1	Armcx3	Mns1
1700019G24Rik	Tln1	Jam2	Myod1	Armcx5	Ddah2
1700019L03Rik	Col9a2	Col4a1	Mkl2	Arnt	Stil
1700019M22Rik	Edn2	Col4a2	Bcr	Arpc2	Ddx26b
1700019N19Rik	Sema3c	App	Ubp1	Arpc5	Mycn
1700019O17Rik	Hgf	Sema4g	Wnt3a	Arpp19	Gpr161
1700020A23Rik	Rspo1	Fbln1	Cacna2d2	Arrdc2	Npw
1700020D05Rik	Sema3a	S100a10	Rassf1	Arsa	Slc39a4
1700020G17Rik	Uts2	Apoa1	Prox1	Arv1	Hoxc9
1700020I14Rik	Cort	Wnt7b	Tex14	Asap1	Gm14322
1700020L24Rik	Gnb1	Psen1	Ebf3	Asb8	Fdxr
1700020M21Rik	Nmu	Mmp12	Dazl	Ascc2	2510002D24Rik
1700020N01Rik	Bmp3	Serpine2	Psen2	Ascc3	Dck
1700020N15Rik	Fgf5	Dkk1	Lmbr1	Asf1a	Rassf7
1700020N18Rik	Cxcl5	Lif	Wnt2	Ash2l	Etv2
1700021F05Rik	Ppbp	Efna4	Gabra1	Asna1	Tslp
1700021F07Rik	Pf4	Nppb	Vipr2	Asnsd1	H2-Q10
1700021K19Rik	Areg	Igf2	Odc1	Asxl1	Adrb2
1700021N21Rik	Cxcl3	Pdgfa	Adam19	Asxl2	1600025M17Rik
1700022A21Rik	Cxcl1	Notch2	Etv5	Atad1	Slpi
1700022A22Rik	Il31	Igf1r	Ptprs	Atad3a	S100a1
1700022E09Rik	Pla2g1b	Acvr1	Igf2bp1	Atf1	Olfr1453
1700022H01Rik	Col1a2	Adcy8	Aldh1a2	Atf6	Serpinf1
1700022H16Rik	Gng11	Cd40	Pten	Atf6b	Cdkn2c
1700022I11Rik	Epo	Fgfr1	Ehmt2	Atf7ip	Foxred1
1700023C21Rik	Gnb2	Fgfr2	Myl2	Atg101	Ppp1r15b
1700023F02Rik	Npy	Notch1	Nit1	Atg12	Gm4340
1700023F06Rik	Npvf	Cd36	Pax5	Atg13	Prtn3
1700024B18Rik	Tgfa	Cxcr4	Mertk	Atg14	Fxyd5
1700024F13Rik	Bmp10	Il2ra	Tsg101	Atg16l1	Lmx1a
1700024G13Rik	Prok2	Ror1	Kif1a	Atg16l2	Trim7
1700024I08Rik	Wnt7a	Itga8	Alx3	Atg2a	2610008E11Rik
1700024N05Rik	Gdf3	Cxcr3	Chrne	Atg2b	Rtn2
1700024P04Rik	Clec2d	Sdc2	Hoxa2	Atg3	Usp9y
1700024P16Rik	Rtn2	Tek	Msh3	Atg4a	Fv1
1700025B11Rik	Mfge8	Ephb2	Adamts13	Atg4b	Naga
1700025C18Rik	Calca	Epha3	E2f4	Atg4d	Gm10845
1700025F22Rik	Fgf21	Epha4	Yes1	Atg5	Tmem215
1700025F24Rik	Hpx	Ephb4	Ppp1cb	Atg7	Gm5039
1700025G04Rik	Fgf15	Plxna1	Gata2	Atg9a	A430078G23Rik
1700025J12Rik	Fadd	Plxna2	Ube2i	Atic	BC048507
1700025K24Rik	Cd40lg	Plxna4	Aldh1a3	Atl3	Cbs
1700025M24Rik	Fgf13	Cd72	Abca1	Atmin	Gm4567
1700025N23Rik	F9	Erbb4	Arnt	Atp13a1	Hs3st6
1700026D08Rik	F8	Itga6	Itga2	Atp1b3	Pramef6
1700026D11Rik	Fgf16	Acvr1b	Lpl	Atp5c1	BC026585
1700026F02Rik	Bgn	Tlr9	Nkx2-5	Atp5g1	Lect1
1700026J14Rik	Angpt2	Lrp1	Gata3	Atp5g3	Tmem189
1700026L06Rik	Tnfsf13b	Tgfbr3	Gata5	Atp5j	Pias3
1700027A15Rik	Col4a1	Musk	Lama5	Atp6ap2	Olfr120
1700027F06Rik	Col4a2	Epha6	Setdb1	Atp6v0e	Zfy2
1700027F09Rik	Vegfc	Ccbe1	Arnt2	Atp6v1d	Nlrp12
1700027H10Rik	Plat	Plxnb1	Aph1a	Atp6v1h	Pramef17
1700027I24Rik	Sfrp1	Lrp5	Nfe2l2	Atp9b	Gja1
1700027J07Rik	Fgf20	Lrp6	Rxra	Atpaf1	Dusp4
1700028B04Rik	Il15	Itgb1	Wnt11	Atr	Ces4a
1700028D13Rik	Mmp2	Egfr	Fli1	Atxn10	2900079G21Rik
1700028E10Rik	Cx3cl1	Itgb3	Ube2a	Atxn1l	Fzd9
1700028I16Rik	Ccl22	Bmpr1b	Kcnq2	Atxn2	Dyrk4
1700028J19Rik	Ccl17	Bmpr2	Wt1	Atxn2l	Pax9
1700028K03Rik	Insl3	Cftr	Cd46	Atxn3	Sfmbt2
1700028M03Rik	Jam3	Itga9	Mapkapk2	Atxn7l1	Cox7a1
1700028P14Rik	Apoc3	Sort1	Lamp2	AU022252	Map3k3
1700028P15Rik	Apoa1	Fzd3	Plcg1	AU040320	Trpt1
1700029B22Rik	Lipc	Fzd7	Cntnap1	Auh	Olfr1277
1700029F12Rik	Ptgs2	Ryk	Nlk	Aven	Coch
1700029H14Rik	Tdgf1	Oprd1	Top2b	Avl9	Gm5771
1700029I15Rik	Ucn	Cd44	Rarb	AW209491	E2f6
1700029J03Rik	Avp	Il17ra	Abr	AW549877	Etv5
1700029J07Rik	Lgals3bp	Hmmr	Etv4	Axin1	9130008F23Rik
1700029M20Rik	Apob	Itga5	Mmp9	Azi2	Gm4307
1700029N11Rik	Wnt4	Plxnd1	Slc12a5	B230219D22Rik	Cpt1a
1700029P11Rik	Fgg	Rhbdf2	Crk	B3gntl1	Stk19
1700030A11Rik	Galp	Neo1	Pitpna	B4galt7	Nme4
1700030C10Rik	Fgf2	Unc5c	Jph2	B9d2	2810429I04Rik
1700030F04Rik	Csf3	Slc16a7	Mybl2	Babam1	Klf5
1700030F18Rik	Bmp8a	Ptprm	B4galt5	Bad	Zscan4b
1700030J22Rik	Gdf7	Lgr6	Hnf4a	Bag1	Zfp882
1700030K09Rik	Serpine1	Nrxn3	Rac3	Bag4	Vmn2r1
1700030L20Rik	Ccl5	Kremen1	Mafk	Bag5	Olfr665
1700030M09Rik	Nodal	Lrp8	Erbb3	Bag6	B2m
1700030N03Rik	Npnt	Scn10a	Gdf9	Banf1	Zfp386
1700030O20Rik	Lman1	Il6st	Tbx5	Bap1	Scarf1
1700031A10Rik	Tnfsf10	Plxnb3	Pfn1	Baz1b	Rusc1
1700031F05Rik	Inha	Tgfbr1	Vezf1	Baz2a	Glul
1700031M16Rik	Tnfsf9	Itgb6	Kif3a	Baz2b	Hexim1
1700031P21Rik	Pth2	Kit	Wnt9b	Bbip1	4632427E13Rik
1700034E13Rik	Mif	Znrf3	Ncor1	Bbs1	4933401D09Rik
1700034G24Rik	Spon1	Fgfr3	Pcgf2	Bbs4	Dnpep
1700034H15Rik	Lefty1	Acvr2a	Ybx2	Bbx	Gadd45a
1700034I23Rik	Sct	Tspan5	Slc2a4	BC003965	Nlrp6
1700034J05Rik	Rspo4	Pld1	Acadvl	BC004004	Mal
1700034K08Rik	Sema7a	Acvrl1	Tbx3	BC005624	Try4
1700034O15Rik	Gng10	Pla2r1	Crhr1	BC024978	Gmpr2
1700034P13Rik	Wnt8b	Itga3	Lhx1	BC029722	Cda
1700036G14Rik	Amh	Rxfp2	Dync1h1	BC031181	Cpne8
1700037C18Rik	Il5	Crlf2	Ndel1	Bcap29	Mfsd7b
1700037H04Rik	Tgfb2	Il2rb	Abca5	Bcap31	Traf2
1700039E15Rik	Iapp	Il27ra	Myh11	Bcas3	Mtap7d3
1700039E22Rik	Lama1	Ednrb	Hoxb1	Bccip	AI661453
1700040L02Rik	Crp	Ptger3	Rab3d	Bcdin3d	Rasl10a
1700041A01Rik	Thbs1	Sdc4	Cacng2	Bckdk	Gm11127
1700041C23Rik	Inhbb	Eng	Scn1b	Bcl2l13	Fzd5
1700041M19Rik	Clcf1	Zp3r	Lhx9	Bcl7b	4930579G24Rik
1700042G07Rik	Fgf1	Kdr	Ahr	Bcs1l	Upp1
1700042G15Rik	Apln	Lgr5	Akt3	Bet1l	Casp3
1700042O10Rik	Grn	Cntn1	Esr1	Bfar	Chaf1b
1700044C05Rik	Nrtn	Prlr	Fbxo5	Blmh	Ftl1
1700044K03Rik	Prl3a1	Epha5	Hey2	Bloc1s1	H2afj
1700045H11Rik	Gc	Cd22	Utrn	Bloc1s2	Snora81
1700046C09Rik	Il17f	Pdgfra	Grm1	Bloc1s3	Snora78
1700047A11Rik	Cxcl10	Tacr1	Wasf1	Bloc1s5	Defb13
1700047E10Rik	Prl3b1	Unc5d	Rev3l	Blzf1	Tnfaip6
1700047G03Rik	Chad	Cd4	Fyn	Bmi1	Gm9895
1700047I17Rik2	Inhba	Kcnj15	Lama4	Bnip3l	Ccl17
1700047L14Rik	S100b	Epha2	Tnfaip3	Bod1	Tox4
1700047M11Rik	Gdf5	Grm7	Hsf2	Bop1	Gprc5a
1700048M11Rik	C1qa	Epha7	Ros1	Bphl	Ptrh1
1700048O20Rik	Calm2	Sorl1	Lama2	Bpnt1	Zscan4f
1700049E15Rik	Ctf1	Tnfrsf13c	Lin7a	Bptf	Nudt22
1700049E22Rik	Ucn3	Aplp2	Ppp1r12a	Braf	Gm13128
1700049G17Rik	Efnb1	Cd9	Sim1	Brap	Cfh
1700049L16Rik	Rln3	Cadm1	Lims1	Brcc3	Arl16
1700051A21Rik	Col9a1	Tspan14	Dcn	Brd1	Ovol2
1700052I22Rik	Nlgn2	Itgb7	Atp2b1	Brd2	Iqcf1
1700052K11Rik	Il1f9	Lrp2	Psen1	Brd3	Fcgr2b
1700054A03Rik	Prl2c1	Itgae	Apaf1	Brd4	Krt18
1700054K19Rik	Lcn2	Ldlr	Myb	Brd7	Alkbh4
1700054M17Rik	Inhbe	Sdc1	Arg1	Brd9	Trp53bp2
1700055C04Rik	Pnoc	Rtn4r	Ctgf	Brf1	Npl
1700056E22Rik	Fn1	Itgam	Pex7	Brix1	Gm2022
1700057G04Rik	Fbln1	Spn	Timp3	Brk1	Lemd3
1700057H15Rik	Il18	Flrt3	Ascl1	Brms1	Gm13083
1700057H21Rik	Il27	Gpc1	Sirt1	Brms1l	Gtpbp3
1700060C16Rik	Qrfp	Agtr1a	Tbk1	Bsdc1	Pif1
1700060C20Rik	Pcsk9	Tfrc	Egfr	Btaf1	Trpm3
1700061F12Rik	Arf6	Itgal	Pcsk4	Btbd1	Pax6
1700061G19Rik	Il17c	Scarf1	Lgr5	Btbd2	Krtap4-13
1700061I17Rik	Dscam	Dcc	Meis1	Btbd9	F11r
1700061J23Rik	Igf1	Tnfrsf13b	Frs2	Btd	Chit1
1700063A18Rik	Cd14	Notch3	Ddc	Btf3	Hspa1a
1700063D05Rik	Fgf4	Adora2b	Mdm2	Btf3l4	Fkbp7
1700063O14Rik	Gnai2	Il2rg	Txnrd1	Bub3	Zfp105
1700064J06Rik	Hcrt	Selp	Adarb1	Bud31	E130012A19Rik
1700064M15Rik	Cd24a	Il18rap	Rel	Bysl	Cdc42ep5
1700065D16Rik	Bdnf	Nrxn1	Hmmr	Bzw1	Trim43c
1700065I16Rik	S100a1	Fzd2	Ppp2ca	Bzw2	Gm13078
1700065J11Rik	Nxph3	Il15ra	Sgcd	C1d	Maged2
1700065J18Rik	Ucn2	Cd93	Flt4	C1galt1c1	Acaa1a
1700065L07Rik	Crh	Tlr4	Mapk9	C1qbp	Fahd1
1700065O20Rik	Fat4	Flt1	Canx	C2cd2	Cd200r1
1700066B17Rik	Gdf6	Cxcr2	Rad50	C2cd2l	Cyp51
1700066B19Rik	Adam10	Itgb2	Ube2b	C2cd3	Enpp3
1700066J03Rik	Artn	F3	Pes1	C330007P06Rik	Ddx39
1700066M21Rik	Adm2	Nrp2	Gabrg2	C87436	Krt28
1700066N21Rik	Wnt5a	Mst1r	Smtn	Caap1	1700069L16Rik
1700066O22Rik	Adam12	Dpp4	Limk2	Cab39	Tor1aip2
1700067G17Rik	Amelx	Tnfrsf1b	Rtn4	Cab39l	Tsen34
1700067K01Rik	Nlgn3	Ror2	Myl7	Cabin1	Abo
1700067P10Rik	Agt	Robo1	Aebp1	Cables2	Ttc30b
1700069L16Rik	Slit3	F2rl1	Acaca	Cacfd1	Ints7
1700069P05Rik	Lep	Lifr	Rock2	Cactin	Zscan4a
1700071K01Rik	Adcyap1	Cd74	Gna13	Cacybp	Prelid2
1700071M16Rik	Lif	Fzd5	Prkar1a	Calm1	Tpo
1700072B07Rik	Rspo2	Ptprb	Fkbp1b	Calr	Rundc1
1700072I22Rik	Adam17	Ptprz1	Id2	Calu	Gm6402
1700072O05Rik	Dmp1	Fzd1	Ncoa1	Camk2g	Gm6455
1700073E17Rik	Sema5a	Fzd4	Adcy3	Camkk2	Eif2ak3
1700074H08Rik	Fgf7	Fzd9	Dnmt3a	Cand1	P4ha2
1700074P13Rik	Cthrc1	Ros1	Dld	Cant1	Cep97
1700080E11Rik	Tg	Cd200r1	Ace	Canx	Zfp52
1700080N15Rik	Ntng1	Sorcs2	Itgb3	Capn10	Ppp1r14a
1700080O16Rik	Prl7c1	Ephb1	Nle1	Capn7	Gna11
1700081H04Rik	Postn	Tacr3	Lig3	Caprin1	Ppp1r16a
1700084C01Rik	Cxcl12	Acvr2b	Map3k3	Capza2	Nans
1700084D21Rik	Prl3d3	Fgfr4	Ern1	Carf	Gde1
1700084E18Rik	Nrg1	Cd55	Nf1	Carm1	Rangap1
1700084F23Rik	Sema3e	Epha10	Cacng4	Cars	Trim43a
1700084J12Rik	Cxcl17	Itgav	Slc9a3r1	Casc3	Gm4027
1700084M14Rik	Bmp4	Il6ra	Pafah1b1	Casd1	Snrnp25
1700085C21Rik	Nlgn1	Mpl	Aspa	Casp2	Entpd7
1700086L19Rik	Osm	Tnfrsf17	Acox1	Cbfa2t2	Tbc1d9
1700086O06Rik	Cxcl2	Itgb5	P2rx1	Cbll1	Sgpl1
1700088E04Rik	Jag2	St14	Nos2	Cbx1	Dnajb13
1700091H14Rik	Pdgfa	Tyro3	Ywhae	Cbx4	Klf2
1700092C02Rik	Efna5	Ephb6	Hoxb9	Cby1	Fzd4
1700092C10Rik	Gnb5	Ephb3	Cacnb1	Ccar2	Dnajb9
1700092E19Rik	Sftpd	Cd63	Dvl2	Ccdc107	Duoxa2
1700092K14Rik	Gng8	Pth1r	Nr1d1	Ccdc115	Ormdl3
1700092M07Rik	Pth	Mcfd2	Vamp2	Ccdc117	Gm11554
1700093K21Rik	Gnas	Tspan15	Myh10	Ccdc124	4933417D19Rik
1700094D03Rik	Sema3f	Lrp10	Ntn1	Ccdc127	Mcts1
1700094J05Rik	Prl7b1	Plxnb2	Stat5b	Ccdc134	Cd209c
1700094M24Rik	Prl3d2	Lrp4	Nmt1	Ccdc137	Gm5662
1700095A21Rik	Prl3d1	Slc16a1	Foxg1	Ccdc174	Rab39
1700095B10Rik	Adam9	Trpv5	Nfkbia	Ccdc186	Gm11569
1700095J12Rik	Hmgb1	Trpv6	Bdkrb2	Ccdc22	Tnip2
1700096J18Rik	Lefty2	Plaur	Hif1a	Ccdc25	Gm4302
1700096K18Rik	Tnfsf18	Epha1	Eif2s1	Ccdc32	Prdx6
1700096P03Rik	Icam1	Npr2	Zfp36l1	Ccdc34	Pcdhgb7
1700097N02Rik	Col4a4	Fzd6	Akr1c18	Ccdc43	N6amt2
1700099I09Rik	Col3a1	Igf2r	Numb	Ccdc47	Qrsl1
1700100I10Rik	Gng5	Pdgfrb	Mlh3	Ccdc50	Stmn3
1700100L14Rik	Sema3g		Tmed10	Ccdc51	Zscan4c
1700101E01Rik	Prl6a1		Fos	Ccdc6	Alyref
1700101I11Rik	Lama2		Tgfb3	Ccdc71	2410016O06Rik
1700101O22Rik	Ccl26		Esrrb	Ccdc71l	Cdc25c
1700102H20Rik	Il11		Yy1	Ccdc84	Set
1700102P08Rik	Fgf14		Fdft1	Ccdc90b	H2-T24
1700104L18Rik	Prl7a1		Ryr2	Ccdc91	Trub2
1700105P06Rik	Il22		Amph	Ccdc97	Socs3
1700106J16Rik	Gng7		Gli3	Ccm2	Chrdl2
1700108F19Rik	Prl2c3		Prl	Ccnh	Mars2
1700108J01Rik	Fyn		Gcm2	Ccni	Gpx1
1700109G14Rik	Fgf12		Mak	Ccnk	Ccr8
1700109G15Rik	Selplg		Barx1	Ccnt2	Rpa2
1700109H08Rik	Psen1		Ripk1	Ccny	Tspan8
1700109I08Rik	Sema6d		Syk	Ccpg1	BB287469
1700109K24Rik	Pla2g5		Ror2	Ccs	Frrs1
1700110C19Rik	Sema3b		Ptch1	Cct2	Gusb
1700110I01Rik	Fgf11		Msx2	Cct3	Spryd4
1700110I07Rik	Gcg		Ctsl	Cct4	Hoxb2
1700110K17Rik	Btla		Slc34a1	Cct5	Cacnb1
1700111N16Rik	Nxph2		Pitx1	Cct7	Vmn1r88
1700112E06Rik	Prl2b1		Smad5	Cct8	Casp6
1700112H15Rik	Fgf3		Rasa1	Ccz1	C2cd2l
1700112J05Rik	Cd160		Agtpbp1	Cd2bp2	Hspa1b
1700112J16Rik	Sema6c		Pcsk1	Cd3eap	Cwc22
1700113A16Rik	Lgals9		Srd5a1	Cd47	Nt5dc2
1700113B09Rik	Apoc1		Slc6a3	Cdadc1	2610206C17Rik
1700113H08Rik	Ntn1		Hapln1	Cdan1	C1d
1700116B05Rik	Wnt7b		Slc30a5	Cdc123	Arl14
1700119H24Rik	Vcan		Btf3	Cdc16	Dedd2
1700120C14Rik	Calm1		Hexb	Cdc23	Cxcl10
1700120E14Rik	Prl8a8		Kif2a	Cdc25a	Hmmr
1700120G07Rik	Prl8a6		Pde4d	Cdc26	Snhg11
1700120K04Rik	Prl		Rab3c	Cdc34	Olfr881
1700121L16Rik	Prl2c2		Fgf10	Cdc37	Prosc
1700121N20Rik	Cntf		Atxn7	Cdc37l1	Lgals3
1700122C19Rik	Eda		Il6st	Cdc40	Ercc4
1700122O11Rik	Nrg2		Ddx4	Cdc42	Hist1h4d
1700123I01Rik	Btc		Fst	Cdc42bpg	Dcdc2c
1700123J17Rik	Lgals3		Thrb	Cdc42se1	Spz1
1700123K08Rik	Reln		Bmpr1a	Cdc42se2	Olfr118
1700123L14Rik	Nxph1		Ldb3	Cdc5l	Slc25a28
1700123M08Rik	Sytl3		Anxa7	Cdc73	Id4
1700123O12Rik	Slit2		Plau	Cdip1	Defb35
1700123O20Rik	Col9a3		Vcl	Cdk10	Sp140
1700123O21Rik	Wnt11		Bmp4	Cdk11b	Map1lc3a
1700124L16Rik	Cntn2		Otx2	Cdk12	Kdm4d
1700125G02Rik	L1cam		Capn7	Cdk13	Cthrc1
1700125G22Rik	Ngf		Chat	Cdk16	Ly96
1700125H03Rik	Ntf3		Mapk8	Cdk4	Pi4k2a
1700125H20Rik	Omg		Ctsb	Cdk5	Psat1
1700126H18Rik	Ntf5		Gata4	Cdk5rap3	Ccdc125
1700128A07Rik	Bsg		Tkt	Cdk7	Rcn3
1700128F08Rik	Fga		Lats2	Cdk9	Nmb
1700129C05Rik	Spon2		Fgf9	Cdkal1	Il12a
1810006J02Rik	Gdf2		Wnt5a	Cdkn1b	Porcn
1810007C17Rik	Il12a		Cpb2	Cdkn2aip	Mrps30
1810007D17Rik	Madcam1		Adam2	Cebpg	Gm17019
1810008I18Rik	Lgals8		Ebf2	Cebpz	B3galt4
1810009A15Rik	Ihh		Nkx3-1	Cebpzos	4932411N23Rik
1810009J06Rik	Serpine2		Bmp1	Cep104	Obox3
1810010D01Rik	Srpx2		Dok2	Cep120	Zfp352
1810010H24Rik	Ceacam1		Rb1	Cep152	Mef2a
1810011H11Rik	Mmp12		Spry2	Cep350	Zswim2
1810011O10Rik	Vegfa		Ednrb	Cep44	Gm5860
1810012K16Rik	Gas6		Dab2	Cep63	Cpxcr1
1810013A23Rik	Lama5		Bcl2l2	Cep68	Epha10
1810013L24Rik	Il7		Zfr	Cep76	Tcf15
1810014B01Rik	Vim		Npr3	Cep78	Gm4971
1810018F18Rik	Mmp7		Jph4	Cep95	BC080695
1810019D21Rik	Anxa2		Tgm1	Cers5	Gm13119
1810020O05Rik	Has2		Sema5a	Cetn2	Mrps34
1810021B22Rik	Spp1		Trio	Cetn3	Mfsd7c
1810022K09Rik	Igf2		Rrm2b	Cfap20	Rsph1
1810024B03Rik	Gpc3		Fzd6	Cfdp1	Vegfa
1810026B05Rik	Kitl		Zfpm2	Cfl1	Plekhf1
1810026J23Rik	Pthlh		Angpt1	Cggbp1	Lrrc2
1810030O07Rik	Igfbp5		Osr2	Cgrrf1	Exph5
1810032O08Rik	Calml3		Myc	Chchd1	Man1b1
1810034E14Rik	S100a9		Has2	Chchd5	Speer4e
1810037I17Rik	Dll4		Wnt7b	Chd1l	Gm2016
1810041H14Rik	Dll3		Tef	Chd4	Gm7102
1810041L15Rik	Il25		Enpp2	Chd6	B020004J07Rik
1810043G02Rik	Il17b		Myh9	Cherp	Ficd
1810043H04Rik	Apoe		Vdr	Chmp2a	Tnfaip8l2
1810044D09Rik	Ptn		Col2a1	Chmp2b	Bcl2l14
1810046K07Rik	Rspo3		Bcl6	Chmp3	Tbl2
1810053B23Rik	Tnc		Trp63	Chmp4b	Nfe2
1810055G02Rik	Tgm2		Cldn1	Chmp6	H2-Ab1
1810058I24Rik	Htra2		Crebbp	Chmp7	Elovl4
1810062G17Rik	Ptpn6		Hes1	Chordc1	1810026B05Rik
1810062O18Rik	St6gal1		Dgat1	Chp1	2310039L15Rik
1810063I02Rik	Grp		Hsf1	Chrac1	Gm2027
1810064F22Rik	Ptpn11		Cyp11b2	Chtop	Cxcl16
1810065E05Rik	Il19		Ptk2	Chuk	Plcd4
2010001A14Rik	Il24		Acr	Churc1	Gm1527
2010001E11Rik	Ifng		Morc1	Ciao1	Steap1
2010003K11Rik	Tac1		Pvrl3	Cinp	Ticam2
2010005H15Rik	Tac2		Prkdc	Cipc	Pcdh7
2010009K17Rik	Ang		Snai2	Cir1	Ppp1r2
2010010A06Rik	Ereg		Drd3	Cisd2	Zfp867
2010012O05Rik	Hsp90aa1		Pmm2	Cklf	Tbrg3
2010016I18Rik	Lrig1		Top3b	Clcc1	1700034H15Rik
2010106C02Rik	Epgn		Spag6	Cldnd1	Mrps26
2010106E10Rik	Dkk3		Tfrc	Clint1	Zfp949
2010107E04Rik	Dkk4		Zfp148	Clk3	Slco4c1
2010107G12Rik	Lypd3		Gsk3b	Cln6	Uap1
2010107G23Rik	Vwf		Ap2m1	Clns1a	Deb1
2010109A12Rik	Angptl3		Ece2	Clock	Slc35e3
2010109I03Rik	F7		Ehhadh	Clpp	Bhmt2
2010111I01Rik	Fgb		Cxadr	Clptm1	Irak2
2010204K13Rik	Cd6		Adipoq	Clptm1l	4933430M04Rik
2010300C02Rik	Trf		Robo1	Cltc	Cenpl
2010308F09Rik	Ifnb1		App	Cluap1	Rab1
2010310C07Rik	Lhb		Adamts1	Cmas	Polg2
2010315B03Rik	Pdgfd		Ets2	Cmc1	Calcrl
2010320M18Rik	Il34		Dyrk1a	Cmc2	Ap4b1
2200002D01Rik	Alox5ap		Runx1	Cmpk1	Rfpl4b
2200002J24Rik	S100a8		Itsn1	Cmss1	Ifi35
2210010C04Rik	Pdyn		Synj1	Cmtr1	1700030L20Rik
2210011C24Rik	Cp		Sod1	Cnbp	Prss8
2210013O21Rik	Cd86		Lalba	Cndp2	Chka
2210015D19Rik	Icosl		Wnt1	Cnep1r1	C130026I21Rik
2210016F16Rik	Il1rn		Dhh	Cnih1	Gm13040
2210016L21Rik	Nms		Aqp2	Cnih4	5730408K05Rik
2210018M11Rik	Pdcd1lg2		Racgap1	Cnnm4	Klf3
2210019I11Rik	Psap		Atf1	Cnot1	1700092M07Rik
2210039B01Rik	Podxl2		Slc11a2	Cnot10	Sfn
2210404E10Rik	Cfh		Scn8a	Cnot11	Cyb5r1
2210404O09Rik	Cntn6		Amhr2	Cnot6l	Zfp868
2210406O10Rik	Rbp3		Tarbp2	Cnot8	Phlda2
2210407C18Rik	Dlk1		Bsg	Cnppd1	Man2a2
2210408F21Rik	Egfl7		Kcnk5	Cnpy4	Rnf113a1
2210408I21Rik	Mfap2		Bmp15	Cnst	Ggps1
2210409D07Rik	Mfap5		Ache	Coa3	Urm1
2210409E12Rik	Dspp		Gcm1	Coa5	Mesdc2
2210414B05Rik	Fbn1		Dlx2	Coa6	Trim43b
2210416O15Rik	Agrn		Nfatc4	Coa7	Gm8300
2210417A02Rik	Proc		Pisd	Coasy	Gm10653
2210420H20Rik	Nppb		Thbs2	Cog1	Clp1
2300002M23Rik	Nppa		Satb1	Cog2	Hspb1
2300003K06Rik	Tfpi		Hsp90ab1	Cog3	Pglyrp1
2300005B03Rik	Gdf10		Nfkbie	Cog4	Icam1
2300009A05Rik	Bmp6		Vegfa	Cog5	Arf2
2310001H17Rik	Cck		Calcr	Cog7	Mex3b
2310001K24Rik	Gnrh1		Ptk7	Cog8	Popdc3
2310002D06Rik	Mmp14		Ubr2	Coil	Plin2
2310002F09Rik	S100a10		Foxp4	Col4a3bp	Rps27
2310002L09Rik	Shank3		Brd4	Commd10	Ppp1r8
2310003N18Rik	Sostdc1		Xdh	Commd2	Slc40a1
2310005A03Rik	Wnt5b		Birc6	Commd3	1600020E01Rik
2310005E17Rik	Guca2b		Lhcgr	Commd4	Dusp5
2310007B03Rik	Izumo1		Nrxn1	Commd5	9030624G23Rik
2310008N11Rik	Adam3		Pdpk1	Commd7	Rwdd4a
2310009A05Rik	Slurp1		E4f1	Commd8	Cox8c
2310009B15Rik	Clec4g		Epas1	Comt	Tsx
2310010G23Rik	Col18a1		Msh2	Copa	Eif2s3y
2310010J17Rik	Slpi		Mapk8ip3	Copb1	Tmco2
2310011J03Rik	Prnd		Axin1	Copb2	AK010878
2310015A10Rik	Ptma		Sos1	Cope	Fundc1
2310015D24Rik	Mst1		Rock1	Copg1	Sat1
2310016D03Rik	Ccl1		Mib1	Copg2	Myl3
2310020H05Rik	Flt3l		Dtna	Cops3	Gls
2310022A10Rik	Cxcl9		Cdh2	Cops4	Was
2310022B05Rik	Ccl28		Mep1b	Cops5	Bambi-ps1
2310030A07Rik	Ctsd		Cfb	Cops6	Gart
2310030G06Rik	Hspa1b		Bin1	Cops7a	Dnd1
2310033P09Rik	Gip		Proc	Cops8	Drg1
2310034C09Rik	Retn		Tnf	Copz1	AU019990
2310034G01Rik	Npb		Npc1	Coq2	Ctrb1
2310034O05Rik	Npw		Lama3	Coq3	Zfp42
2310035C23Rik	Pon2		Nr3c1	Coq5	Ctla2b
2310036O22Rik	Tnfsf15		Gabbr1	Cox11	Tspan4
2310039H08Rik	Sema4c		Pou4f3	Cox14	Frat2
2310039L15Rik	Ccl20		Hsd17b4	Cox15	Hdc
2310040G24Rik	Liph		Mbd2	Cox16	Gm13238
2310043L19Rik	Cd200		Smad4	Cox17	Ctsl
2310043O21Rik	Col4a3		Rax	Cox19	Tdpoz5
2310045N01Rik	Col8a1		Gnal	Cox20	Dkkl1
2310045n01rik-mef2b	Nps		Lox	Cpsf1	Defb42
2310047M10Rik	Prok1		Ptpn2	Cpsf2	Zfp637
2310050C09Rik	Insl5		Smad2	Cpsf3	Gstm1
2310057J18Rik	Ghrl		Sall3	Cpsf6	Dbp
2310057M21Rik	Ccl27a		Lmnb1	Cpsf7	L2hgdh
2310057N15Rik	Prlh		Slc12a2	Cpt1a	Maged1
2310061I04Rik	Prl8a2		Fbn2	Cptp	Folr2
2310061N02Rik	Rgmb		Pdgfrb	Cr1l	Tmem184c
2310065F04Rik	Rgma		Csf1r	Cramp1l	Ndufv2
2310067B10Rik	Hspg2		Gnaq	Crbn	Folr1
2310068J16Rik	Ostn		Fth1	Crcp	Gm16381
2310069B03Rik	Hp		Pcsk5	Creb1	Foxi3
2310069G16Rik	Gh		Zp1	Crebbp	Pramel1
2310075C17Rik	Tcn2		Syt7	Crebl2	Prrg2
2310079G19Rik	Cubn		Jak2	Crebzf	Ccdc134
2400006E01Rik	Nrg3		Syvn1	Creld2	Cnn2
2410002F23Rik	Colq		Tnks2	Cript	Unc45a
2410003L11Rik	Thbs2		Adrbk1	Crk	Ruvbl1
2410004B18Rik	Col4a6		Dkk1	Crkl	Slc22a28
2410004I01Rik	Col4a5		Efemp2	Crnkl1	Ccnd1
2410004P03Rik	Jam2		Fosl1	Crot	Ptdss2
2410006H16Rik	Gng2		Lrp5	Crtc3	Idh3b
2410012E07Rik	Gng12		Smarca2	Cry1	Sdc4
2410015M20Rik	Gnb4		Ovol1	Cryzl1	Tomm6
2410016O06Rik	Camp		Vldlr	Cse1l	Fam20b
2410017I17Rik	Sftpa1		Rela	Csnk1a1	Tdpoz4
2410018L13Rik	Sema6b		Plcb3	Csnk1d	Tdpoz2
2410021H03Rik	Adamts3		Mark2	Csnk1g1	Gm4827
2410089E03Rik	Fzd6		Tcf7l2	Csnk1g2	Ddx43
2410124H12Rik	Egfr		Cyp26a1	Csnk1g3	Adm
2410127L17Rik	Fzd2		Hells	Csnk2a1	Zfp809
2410131K14Rik	Lrp5		Arl3	Csnk2a2	Snrpc
2410137M14Rik	Fzd1		Nr0b1	Csnk2b	Yy1
2410141K09Rik	Fzd3		Gyk	Cstf1	Hdac1
2500002B13Rik	Fzd8		Casp7	Cstf2	Wdr4
2500004C02Rik	Ror1		Gfra1	Cstf2t	Adnp
2510002D24Rik	Lrp6		Slc18a2	Cstf3	Dcc
2510003B16Rik	Ror2		Gcgr	Ctbp1	Kdelc2
2510009E07Rik	Fzd5		Arhgdia	Ctcf	AU022252
2510039O18Rik	Fzd7		Fasn	Ctdnep1	Oxsr1
2610001J05Rik	Fzd9		Rfng	Ctdp1	Sh3bp5l
2610002M06Rik	Fzd4		Chuk	Ctnnb1	Rpp40
2610005L07Rik	Fgfr1		Scd2	Ctnnbl1	Piwil2
2610008E11Rik	Fgfr4		Btrc	Ctns	Cdan1
2610015P09Rik	Fgfr2		Poll	Ctps2	Kcnk5
2610016A17Rik	Fgfr3		Fgf8	Ctr9	Pabpn1
2610020C07Rik	Kl		Ldb1	Ctu2	Sh3bgr
2610020H08Rik	Ccr4		Hexa	Cuedc2	Mkrn1
2610027K06Rik	Ccr2		Alas2	Cul1	Gm13498
2610028E06Rik	Itgb7		Ptprj	Cul3	G2e3
2610028H24Rik	Ptprj		Jph3	Cul4b	Gm428
2610035D17Rik	Itgae		Sp4	Cuta	Gm11487
2610035F20Rik	Ptprm		Itga7	Cux1	Bhlhb9
2610037D02Rik	Igf1r		Gdf11	Cwc15	Stox1
2610042L04Rik	Klrg1		Cdk2	Cwf19l1	Vmn2r28
2610044O15Rik8	Ccr5		Nab2	Cwf19l2	Slc25a25
2610100L16Rik	Cxcr3		Gli1	Cxxc1	Hist4h4
2610203C22Rik	Ccr3		Ptdss2	Cyb561d2	Eno3
2610206C17Rik	Lrp1		Pnpla2	Cyb5b	Polr1b
2610301B20Rik	Pdgfra		Chm	Cyb5r4	Bex6
2610305D13Rik	Pdgfrb		Tk1	Cyhr1	Gm10697
2610306M01Rik	Fas		Cbx2	Cyth2	BC028528
2610307P16Rik	Il4ra		Cpeb1	D030056L22Rik	Slc34a2
2610316D01Rik	Il2ra		Col7a1	D17Wsu92e	S100a13
2610318N02Rik	Tlr2		Hadha	D1Ertd622e	Dpagt1
2610507B11Rik	Il2rg		Plk4	D230025D16Rik	Olfr787
2610507I01Rik	Il13ra1		Itgb1	D2hgdh	Bag1
2610524H06Rik	Il13ra2		Nrp1	D5Ertd579e	Amn
2610528A11Rik	Ccr1		Pdgfa	Dad1	Rnf125
2610528J11Rik	Itgav		Sox17	Dalrd3	Arl4d
2700029M09Rik	Itgam		Oprk1	Dap3	Rabgef1
2700038G22Rik	Itgal		Mybl1	Dars	Cbln1
2700046A07Rik	Ephb2		Cops5	Dazap1	H2-Q4
2700046G09Rik	Epha3		Msc	Dazap2	Cyp2c67
2700049A03Rik	Epha4		Eya1	Dbnl	Foxa3
2700054A10Rik	Ephb3		Creb1	Dbr1	Cd63
2700060E02Rik	Epha7		Klf7	Dcaf12	Olfr815
2700062C07Rik	Ephb4		Adam23	Dcaf13	Snhg12
2700069I18Rik	Epha6		Cps1	Dcaf15	Lpar6
2700070H01Rik	Ephb6		Acadl	Dcaf5	Flywch2
2700081O15Rik	Ephb1		Casp8	Dcaf7	AU015228
2700089I24Rik	Itgb1		Col5a2	Dcaf8	Nmnat1
2700094K13Rik	Cd44		Col3a1	Dcakd	Gsdmd
2700097O09Rik	Cd93		Slc9a2	Dcp1a	Tm4sf5
2700099C18Rik	Grin2c		Map4k4	Dcp2	Ephb1
2810001G20Rik	Kcnj4		Gls	Dctn2	Oraov1
2810002D19Rik	Grin2d		Stat1	Dctn3	Fads2
2810004N23Rik	Kcna3		Col19a1	Dctn4	Tceb3
2810006K23Rik	Kcnd2		Plcd4	Dctn5	Cpeb2
2810013P06Rik	Kcnj15		Ppm1f	Dctpp1	Ubtf
2810021J22Rik	Kcnd1		Fn1	Dcun1d3	Rbmxl2
2810025M15Rik	Cd4		Bard1	Ddb1	Gm20604
2810029C07Rik	Kcnj10		Des	Ddhd2	Dnlz
2810032G03Rik	Gpihbp1		Htr2b	Ddost	Nlrp1a
2810047C21Rik1	Acvr2b		Ecel1	Ddx1	B020004C17Rik
2810049E08Rik	Bmpr1b		Serpine2	Ddx10	Gm12794
2810403A07Rik	Acvr2a		Chrng	Ddx17	0610005C13Rik
2810403D21Rik	Tgfbr2		Asb1	Ddx18	Ctsz
2810404M03Rik	Bmpr2		Hdac4	Ddx19a	AI464131
2810405F15Rik	Bmpr1a		Htr4	Ddx19b	Chrne
2810408A11Rik	Tgfbr1		Cfh	Ddx20	Zbtb5
2810408I11Rik	Eng		Nr5a2	Ddx21	Rprd1b
2810410L24Rik	Sdc2		Myog	Ddx23	Sesn2
2810417H13Rik	Tgfbr3		Atp2b4	Ddx24	Dmrt3
2810428I15Rik	Itgb8		Lhx4	Ddx27	Pepd
2810429I04Rik	Gfra4		Lamc1	Ddx28	Pde6a
2810433D01Rik	Ret		Lamc2	Ddx31	Irf7
2810442N19Rik	Itga6		Rnf2	Ddx39b	Mad2l1bp
2810454H06Rik	Epha10		Parp1	Ddx41	U2af1
2810459M11Rik	Epha8		Capn2	Ddx42	Tmed5
2810468N07Rik	Epha1		Trp53bp2	Ddx46	Psmc3ip
2810471M01Rik	Epha2		Pou2f1	Ddx47	Csrnp1
2810474O19Rik	Epha5		F5	Ddx5	Praf2
2900005J15Rik	Il6st		Prrx1	Ddx51	Atp5g3
2900008C10Rik	Il27ra		Abl2	Ddx52	Kat2b
2900009J06Rik	Notch1		Nphs2	Ddx54	Trim54
2900011O08Rik	Notch3		Esrrg	Ddx56	Eid2
2900026A02Rik	Cd47		Usf1	Ddx6	Cct6a
2900041M22Rik	Itga7		Suv39h2	Deaf1	1700010D01Rik
2900052N01Rik	Cd36		Fcgr2b	Decr2	Map2k3
2900055J20Rik	Acvr1		Mrc1	Dedd	Polr2h
2900057B20Rik	Gfral		Serpinc1	Dennd6a	Ears2
2900060B14Rik	Scarf1		Stam	Denr	Asb6
2900076A07Rik	Mpl		Nr5a1	Derl1	Pex16
2900079G21Rik	Sstr3		Itga8	Derl2	Gla
2900092C05Rik	Sstr2		Pfkfb3	Desi2	Zfp280c
2900092D14Rik	Sstr4		Gad2	Dffa	H2-Q7
2900097C17Rik	Sstr5		Odf2	Dffb	Zfp800
3000002C10Rik	Sstr1		Slc2a8	Dgcr8	Ctrl
3010001F23Rik	Flt1		Stxbp1	Dguok	A630072M18Rik
3010026O09Rik	Nrp2		Gfi1b	Dhdds	Rrp9
3100003L05Rik	Zp3r		Lcn2	Dhps	Zfp719
3110001I22Rik	Gprc6a		Nr4a2	Dhrs1	Fkbp4
3110002H16Rik	Cd74		Acvr1	Dhrs7	Srsf7
3110009E18Rik	Trpc6		Col5a1	Dhrs7b	Tmem141
3110009F21Rik	Dcc		Abl1	Dhx15	A530032D15Rik
3110015C05Rik	Lrp8		Tor1a	Dhx16	Cyr61
3110021A11Rik	Sorcs1		Gsn	Dhx29	Dmgdh
3110021N24Rik	Lrp4		Strbp	Dhx33	Chrac1
3110035E14Rik	Casr		Notch1	Dhx34	Sycp1-ps1
3110039I08Rik	Lrp2		Lhx3	Dhx37	Gprasp2
3110039M20Rik	Tspan12		Traf2	Dhx38	Cdk5r1
3110040N11Rik	Notch2		Grin1	Dhx40	2810001G20Rik
3110043O21Rik	Lrp10		Rbms1	Dhx8	Dync1li1
3110045C21Rik	Gpr3		Pax8	Diablo	Arf5
3110052M02Rik	Tspan15		Il1rn	Dicer1	Gm4850
3110056K07Rik	Fpr2		Itga4	Dido1	Cdk2ap1
3110057O12Rik	Tnfrsf21		P2rx3	Dimt1	Rpl3l
3110062M04Rik	Vldlr		Itgav	Dis3	9330159M07Rik
3110070M22Rik	Adra2a		Atf2	Dmap1	Bhmt
3110079O15Rik	Cav1		Sp3	Dmxl1	Bola1
3110082I17Rik	Sorl1		Itga6	Dnaaf2	Lypd5
3110082J24Rik	Drd3		Fshb	Dnaaf5	Hpdl
3110099E03Rik	Mc5r		Slc12a6	Dnaja1	Slc5a4b
3200001D21Rik	Mc3r		Lin7c	Dnaja2	Zfp677
3300002I08Rik	Sdc3		Traf6	Dnaja3	Polr1e
3300002P13Rik	Ltbr		Pax6	Dnajb11	Sult2b1
3300005D01Rik	Tnfrsf14		Elf5	Dnajb12	Rpusd1
3425401B19Rik	Trhr		Ext2	Dnajb6	Mcl1
3632451O06Rik	Prlr		Slc12a1	Dnajc1	9130227L01Rik
3632454L22Rik	Fzd10		Fbn1	Dnajc11	Snora47
3830403N18Rik	Ccr8		Cops2	Dnajc13	Nudcd2
3830406C13Rik	Cd63		Mapk8ip1	Dnajc14	Gm12789
3830408C21Rik	Ptk7		Arhgap1	Dnajc16	Snora34
3830417A13Rik	Apcdd1		F2	Dnajc17	Zfp54
3830432H09Rik	Igf2r		Lrp4	Dnajc18	Gm2a
3930402G23Rik	Csf1r		Ubr1	Dnajc24	Agr2
4430402I18Rik	Flt4		Snap25	Dnajc27	Hsbp1l1
4631405J19Rik	Tectb		Jag1	Dnajc3	Tra2a
4632404H12Rik	Tecta		Tyro3	Dnajc30	Gtf3c4
4632415L05Rik	Notch4		Oxt	Dnajc4	Aacs
4632427E13Rik	Aqp2		Dll4	Dnajc5	Gm9758
4632428C04Rik	Pdcd1		Rad51	Dnajc7	1810044D09Rik
4632428N05Rik	Cd80		Cdc25b	Dnajc8	Syde2
4732416N19Rik	Cd8a		Slc23a2	Dnajc9	Dleu2
4732456N10Rik	Cxadr		Bmp2	Dnal1	Gm10696
4732471J01Rik	Il10ra		Ttl	Dnlz	Zc3hc1
4732490B19Rik	Il10rb		Pcsk2	Dnmt1	Ppcs
4732491K20Rik	Npy5r		Nkx2-2	Dnpep	Cd52
4831407H17Rik	Npy1r		Kif3b	Dnttip1	D1Pas1
4831440E17Rik	Dpp4		Dnmt3b	Dnttip2	3110056K07Rik
4833411C07Rik	Npy2r		E2f1	Dolk	Ccne1
4833412C05Rik	Itgb5		Rae1	Dot1l	Olfr153
4833415N18Rik	Itga8		Pck1	Dpagt1	Ckmt1
4833417C18Rik	Adora2b		Gnas	Dph3	Gm1995
4833418N02Rik	Adora1		Ptpn1	Dph5	Atp5g1
4833419F23Rik	Tlr9		Sall4	Dph7	Rbbp6
4833420G17Rik	Tlr4		E2f5	Dpm2	Arhgef19
4833422C13Rik	Acvr1c		Ndrg3	Dpp3	Heatr3
4833422M21Rik	Csf2rb2		Rbl1	Dpp8	Arl2bp
4833423E24Rik	Il3ra		Src	Dpp9	Gm6460
4833427F10Rik	Csf2rb		Skil	Dpy30	Coq4
4833427G06Rik	Csf2ra		Pik3ca	Dr1	Klf10
4833428L15Rik	Csf3r		Mfn1	Drg1	Nle1
4833439L19Rik	Cxcr6		Ncoa3	Drg2	Dscc1
4921501E09Rik	Grm7		Slc2a2	Drosha	Yeats2
4921504A21Rik	Scn10a		Ect2	Dtd2	Lst1
4921504E06Rik	Scn4a		Ccna2	Dtx3	Gal
4921506M07Rik	Trpc5		Postn	Dtymk	Irf9
4921507L20Rik	Kcnq3		Ccna1	Dus3l	Cxcl11
4921507P07Rik	Adcy8		Kcnab1	Dusp11	Lhx1
4921508D12Rik	Mylk		Ptx3	Dym	1700019M22Rik
4921509C19Rik	Cd27		Shox2	Dync1h1	Syp
4921509O07Rik	Plxna4		Nras	Dync1i2	Rpl24
4921511C10Rik	Plxna2		Tbx15	Dync1li1	H2afv
4921511C20Rik	Npr3		Notch2	Dynlrb1	Cbwd1
4921511H03Rik	Ramp2		S100a11	E2f3	Pank3
4921511I17Rik	Vipr1		Npr1	E2f4	Ccs
4921511M17Rik	Adcyap1r1		Creb3l4	E4f1	Hsd17b6
4921513I03Rik	Ramp1		Tpm3	Eaf1	Kifc2
4921515E04Rik	Sort1		Chrnb2	Eapp	Pus1
4921517D22Rik	Ntsr1		Adar	Ebag9	Zfp775
4921518K17Rik	Ntsr2		Vcam1	Ebna1bp2	Tmx1
4921524J17Rik	Mc2r		Neurog2	Ecd	Rpgrip1
4921524L21Rik	Mc4r		Lef1	Eci2	Gtf3c6
4921525O09Rik	Mc1r		Sfrp2	Edc3	Atp6ap2
4921529L05Rik	Oprd1		Egf	Edc4	Lin7b
4921530L21Rik	Ccr10		Pdgfc	Edem3	Dyrk3
4921531C22Rik	Tacr1		Pitx2	Edrf1	Nefl
4921531P14Rik	Kcnj6		Ptgfr	Eed	Myo3a
4921533I20Rik	Ednrb		Efna3	Eef1d	Slc27a5
4921534H16Rik	Kel		Adam15	Eef1e1	Cyp2c44
4921536K21Rik	Ednra		Lmna	Eef2kmt	Abt1
4921539E11Rik	Cd72		Ntrk1	Eefsec	Myl6
4922502D21Rik	Plxnb1		Fbxw7	Efr3a	Trim8
4922502H24Rik	Met		Myoz2	Egln2	Thoc5
4922502N22Rik	Plxnb2		Ppp3ca	Ehmt2	2010204K13Rik
4930401C15Rik	Cxcr4		Nfkb1	Ei24	Fth1
4930401O10Rik	Il9r		Cyr61	Eid2b	Zfp9
4930401O12Rik	Mrc2		Lhx8	Eif1a	Tmem132c
4930402F06Rik	Alk		Asph	Eif1ad	2700094K13Rik
4930402F11Rik	Lgr4		Ccne2	Eif1ax	Gm8994
4930402H24Rik	Tnfrsf11b		Fhl5	Eif1b	Gcsh
4930402K13Rik	Itga2b		Lmo4	Eif2ak1	Rnf11
4930404A05Rik	Tnfrsf11a		Map3k7	Eif2ak3	Gm13057
4930404H11Rik	Cd9		Slc35a1	Eif2b1	Tktl1
4930404I05Rik	Itga9		Tmod1	Eif2b2	Pabpc1
4930404N11Rik	Gfra3		Nr4a3	Eif2b5	B4galt3
4930405A10Rik	Gfra1		Invs	Eif2d	Hmox1
4930405A21Rik	Itga5		Fmn2	Eif2s1	Dr1
4930405D11Rik	Tek		Ambp	Eif2s2	Spns1
4930405J17Rik	Itga2		Ptprd	Eif3a	Xpnpep1
4930405L22Rik	Itga1		Aco1	Eif3b	Speer8-ps1
4930405O22Rik	Mag		Dnaja1	Eif3c	4933408B17Rik
4930406D18Rik	Pla2r1		B4galt1	Eif3d	Rbm8a
4930407G08Rik	Insr		Tal2	Eif3e	Osbpl6
4930407I10Rik	Erbb3		Chmp5	Eif3g	Zyg11a
4930407I19Rik	Adipor1		Rad23b	Eif3i	S1pr5
4930412B13Rik	Adipor2		Cntfr	Eif3k	Ndufa9
4930412C18Rik	Tyro3		Vcp	Eif3l	Hoxa1
4930412O13Rik	Npffr2		Unc13b	Eif3m	Dbndd2
4930413E15Rik	Cxcr5		Npr2	Eif4a1	Tekt2
4930413F20Rik	Ccr9		Psip1	Eif4a2	Gm11544
4930413G21Rik	Gucy2c		Mllt3	Eif4a3	Calcoco2
4930413M19Rik	Catsper1		Ppap2b	Eif4b	Slc16a6
4930414N06Rik	Muc6		Pde4b	Eif4e	Iqub
4930415F15Rik	Neo1		Jak1	Eif4e2	Gm6568
4930415L06Rik	Cd46		Slc6a9	Eif4enif1	Tmem37
4930415O20Rik	Cd55		Elavl4	Eif4g2	4930430J02Rik
4930417O13Rik	C3ar1		Cdkn2c	Eif4h	Pcgf5
4930417O22Rik	Cr2		Angptl3	Eif5	Vmn2r94
4930419G24Rik	Cd19		Nfia	Eif5a	Id1
4930423M02Rik	Cd81		Lrp8	Eif5b	Fbxo15
4930425K10Rik	Crlf2		Ybx1	Eif6	Insl6
4930425L21Rik	Tnfrsf1a		Slc2a1	Elac1	Dio3
4930425O10Rik	Rhbdf2		Macf1	Elavl1	Olfr697
4930426D05Rik	Tnfrsf1b		Ephb2	Elk1	Pspc1
4930426L09Rik	Erbb4		Hmgcl	Ell	Cnnm3
4930427A07Rik	Fpr1		Prdx1	Elmod2	Ttc26
4930428D20Rik	Dysf		Pomgnt1	Elof1	Ncapd2
4930428E07Rik	Il1rl1		Tal1	Elovl5	Hagh
4930428G15Rik	Il1rap		Pax7	Elp2	Exosc5
4930428O21Rik	Kremen2		Hspg2	Elp3	Spic
4930429B21Rik	Gpr151		Sema3c	Elp5	Apom
4930429D17Rik	Galr1		Phc2	Emc10	Ifng
4930429F11Rik	Galr2		Hdac1	Emc2	Gm5577
4930429F24Rik	Stra6		Tekt2	Emc3	Mvk
4930430A15Rik	Robo2		Slc9a1	Emc4	Gldc
4930430F08Rik	Plxna1		Hgf	Emc6	2210414B05Rik
4930430F21Rik	Gpc1		Wasf2	Emc7	Cyp26a1
4930430J02Rik	Flrt3		Sema3a	Emc8	Tmed4
4930431F12Rik	Il23r		Mtf1	Emd	Apoa2
4930431P03Rik	Sell		Inpp5b	Eme2	Gabbr1
4930432J09Rik	Brs3		Casp9	Emg1	Mdn1
4930432K21Rik	Il6ra		Kcnab2	Eml3	Glrx2
4930432M17Rik	Il17rd		Ube4b	Ensa	Klhl6
4930433B08Rik	Il17rc		Slc4a2	Entpd6	Ocln
4930433I11Rik	Npr1		Errfi1	Eny2	9430037G07Rik
4930433N12Rik	Npr2		Cdk5	Ep300	1110008F13Rik
4930434J06Rik	Il20rb		Nos3	Epc1	Exd2
4930435E12Rik	Il22ra1		Mfn2	Epg5	Il1f9
4930438E09Rik	Xcr1		Trp73	Epn1	Cdk9
4930440C22Rik	Traf2		Ski	Eps15l1	E030030I06Rik
4930440I19Rik	Tnfrsf4		Gabrd	Eral1	Hipk3
4930441H08Rik	C5ar1		Dvl1	Ercc3	Tdpoz1
4930441J16Rik	Il1rl2		Nkx1-1	Ercc5	Pla2g16
4930442J19Rik	Fshr		Dnajb6	Ergic1	Pramel5
4930442L01Rik	Abca1		Fosl2	Ergic2	Rhcg
4930443O20Rik	Htr2c		Ppm1g	Ergic3	Rbmx
4930444F02Rik	Thbd		Apbb2	Erh	Adi1
4930444G20Rik	Oxtr		Pdgfra	Eri1	Polr1c
4930444M15Rik	St14		Rest	Eri3	Snrpd2
4930444P10Rik	Ghrhr		Sult1e1	Erich1	Tchh
4930445N18Rik	Il21r		Gfi1	Erlec1	Sat2
4930447A16Rik	Il2rb		Tpst2	Erlin2	Cdc5l
4930447C04Rik	Tnfrsf8		Nos1	Ermard	Dlg3
4930447F24Rik	Lgr6		Piwil1	Ermp1	Bola2
4930447J18Rik	Znrf3		Atp2a2	Erp29	E230016M11Rik
4930447K03Rik	Uts2r		P2rx2	Erp44	Nucb2
4930447M23Rik	Ghsr		Cit	Etf1	Fndc4
4930447N08Rik	Nmur2		Chek2	Ewsr1	Gm4262
4930448C13Rik	Cxcr2		Pxn	Exd2	Tmx3
4930448F12Rik	Cxcr1		Foxp2	Exoc1	Kdm3a
4930448H16Rik	Il31ra		Lfng	Exoc2	Dgka
4930448I06Rik	Npy6r		Lhx5	Exoc3	Serp1
4930448I18Rik	Fap		Cdx2	Exoc4	Depdc5
4930448K20Rik	Prokr2		Flt1	Exoc5	Calm3
4930449E01Rik	Prokr1		Spam1	Exoc7	Ppp1r27
4930449E18Rik	Klrb1b		Wasl	Exoc8	Tdpoz3
4930449I24Rik	Rtn4r		Cul1	Exosc1	Crip1
4930451G09Rik	Calcrl		Ezh2	Exosc2	Cd24a
4930451I11Rik	Calcr		Slc13a1	Exosc4	Oip5
4930452A19Rik	Tradd		Pax4	Exosc7	Tmem92
4930452B06Rik	Traf1		Ephb4	Exosc9	Ppat
4930452G13Rik	Scn5a		Adcyap1r1	Ext2	Npc1l1
4930452N14Rik	Ldlr		Nfe2l3	Extl2	Tead4
4930453H23Rik	P2rx7		Hoxa1	Faap20	Igf2bp1
4930453L07Rik	Tnfrsf13c		Casp2	Fadd	Pcsk1n
4930453N24Rik	Ccbe1		Mad2l1	Faf1	Rplp0
4930455B14Rik	Kdr		Smarcad1	Faf2	Dhx9
4930455C13Rik	Il15ra		Bmp10	Fam104a	Gabarapl2
4930455D15Rik	Cx3cr1		Foxp1	Fam114a2	Rpl30
4930455F16Rik	Rxfp2		Wnt7a	Fam117b	Pgm3
4930455G09Rik	Rxfp1		Slc6a6	Fam120a	Pdp2
4930455H04Rik	Scarb1		Itpr1	Fam120b	Fdps
4930455J16Rik	Ptger4		Ret	Fam122a	D7Ertd143e
4930456L15Rik	Ptger3		Gdf3	Fam126a	Nufip1
4930459C07Rik	Ptger2		Plxnd1	Fam133b	Rab40c
4930459L07Rik	Crhr1		Adipor2	Fam136a	Slfn2
4930461G14Rik	Mttp		Lrp6	Fam13b	Lrpap1
4930463O16Rik	Musk		Grin2b	Fam149b	5730508B09Rik
4930465K10Rik	Ptprz1		Lmo3	Fam160b1	Id3
4930465M20Rik	Lrp1b		Kcnj8	Fam160b2	D2hgdh
4930467D21Rik	Gpr75		Abcc9	Fam168a	Zfp622
4930467E23Rik	Ccrl2		Kras	Fam168b	Smad7
4930467K11Rik	Mcfd2		Itpr2	Fam173b	Gpn3
4930469G21Rik	Sctr		Slc6a11	Fam192a	Elovl6
4930470H14Rik	Il5ra		Scnn1a	Fam193a	Tcirg1
4930470O06Rik	Cntfr		Cd9	Fam193b	Gm6890
4930470P17Rik	Aplnr		Fkbp4	Fam204a	Apoa5
4930471C04Rik	Cacna1c		Ercc2	Fam206a	Psme2
4930471G03Rik	Rxfp4		Csrp3	Fam207a	2610028H24Rik
4930471M09Rik	Rxfp3		Pcsk6	Fam20b	Dner
4930473A02Rik	Nrxn1		Blm	Fam219b	Tdh
4930473O22Rik	Nrxn3		Furin	Fam32a	Clic1
4930474G06Rik	Nrxn2		Mesp1	Fam45a	Ndufa2
4930474H20Rik	Oprl1		Nr2f2	Fam49b	Bok
4930474M22Rik	Flrt2		Mef2a	Fam50a	Uspl1
4930474N05Rik	Col13a1		Ryr1	Fam53a	Rhebl1
4930474N09Rik	Il18r1		Pak4	Fam69a	Rlf
4930477N07Rik	Il18bp		Psmc4	Fam76a	Tomm20
4930478L05Rik	Qrfpr		Mfge8	Fam76b	Hipk1
4930478P22Rik	Aplp2		Tbx6	Fam98a	Mum1l1
4930479D17Rik	Pld1		Atp2a1	Fam98b	Snrpb
4930480E11Rik	Il17re		Dgat2	Far1	Gip
4930480G23Rik	Adra2b		Aqp8	Fars2	Myl9
4930480K15Rik	Drd2		Disp1	Fastk	Tcfl5
4930480K23Rik	Hcrtr2		Stx4a	Fastkd3	Nhp2
4930480M12Rik	Hcrtr1		Tial1	Fbf1	Spata22
4930481A15Rik	Selp		Fgfr2	Fbl	Snora21
4930482G09Rik	Ntrk2		Scnn1b	Fbxl14	Pnldc1
4930483J18Rik	Ryr1		Ilk	Fbxl17	Sbno1
4930483K19Rik	Dchs1		Zp2	Fbxl18	Fbl
4930483O08Rik	Cadm1		Cask	Fbxl3	Cstf2t
4930484H19Rik	Ryk		Fgf3	Fbxl4	Phrf1
4930486F22Rik	Agtr1a		F9	Fbxl6	Gm9125
4930486I03Rik	Agtr1b		Gata1	Fbxo11	Mt2
4930486L24Rik	Agtr2		Was	Fbxo25	Gm13043
4930487D11Rik	Mas1		Otc	Fbxo28	Stac2
4930487H11Rik	Robo3		Aff2	Fbxo3	Sccpdh
4930488B22Rik	Adrb3		Atrx	Fbxo38	Shmt1
4930488L21Rik	Lifr		Col4a5	Fbxo4	Zbed6
4930500F04Rik	Ghr		Acsl4	Fbxo42	Mrpl43
4930500L23Rik	Phex		Dcx	Fbxo45	Larp1b
4930502A04Rik	Lrrc4c		Nlgn3	Fbxo46	Bri3bp
4930502E09Rik	Gpr35		Rps6ka3	Fbxo7	Fam131c
4930502E18Rik	Sirpa		Cdx4	Fbxw4	Sltm
4930503B20Rik	Ptgdr		Abcb7	Fbxw5	Myc
4930503E14Rik	Htr6		Mtm1	Fbxw7	Fam43a
4930503E24Rik	Tnfrsf18		Abcd1	Fbxw8	Glis2
4930503F20Rik	Ahr		Dusp9	Fbxw9	Eml3
4930503H13Rik	Ddr2		Avpr2	Fcf1	Usp25
4930503L19Rik	Ccr7		L1cam	Fdxacb1	Sfi1
4930503O07Rik	Thy1		Morf4l2	Fech	Pin4
4930504C09Rik	Glp1r		F7	Fem1b	Tdp2
4930504O13Rik	Clec7a		F10	Fem1c	Atpif1
4930505A04Rik	Unc5d		Cul4a	Fgfr1op	2410004I01Rik
4930505G20Rik	Kcnn4		Lamp1	Fgfr1op2	A330069E16Rik
4930505K13Rik	Grm4		Angpt2	Fibp	Rpl3
4930505K14Rik	Eda2r		Vegfc	Ficd	Emg1
4930506A18Rik	Cntn1		Dlc1	Fig4	Psmb5
4930506C21Rik	Ngfr		Polb	Fip1l1	Chchd2
4930507D05Rik	Itgb2		Ikbkb	Fis1	Rps27a
4930507D10Rik	Pparg		Plat	Fiz1	Epcam
4930509E16Rik	Acvrl1		Agpat6	Fkbp15	Zfp30
4930509J09Rik	Acvr1b		Sfrp1	Fkbp2	Zfp874b
4930509K18Rik	Il12rb1		Adam3	Fkbp4	Rab19
4930511A02Rik	Lsr		Adam9	Fkbp8	Eci1
4930511A08Rik	Itga3		Slit2	Fkbpl	Uty
4930511E03Rik	Smo		Fgfr1	Fkrp	Slc5a6
4930511M06Rik	Plxnb3		Star	Flcn	Emp3
4930512B01Rik	Plaur		Wrn	Flii	Spink2
4930512J16Rik	Axl		Asah1	Flot1	Slfn10-ps
4930512M02Rik	Il17ra		Cnot7	Fnip1	Maneal
4930513D17Rik	Bcam		Hpgd	Fopnl	Sesn1
4930513N10Rik	Edar		Ednra	Foxj3	Cul3
4930513O06Rik	Cd79a		Nr3c2	Foxk1	Cd80
4930515B02Rik	Crhr2		Irf2	Foxk2	Chmp4b
4930515G01Rik	Il7r		Casp3	Foxn2	2610020C07Rik
4930515G16Rik	Plxna3		Pdlim3	Foxo3	Slc39a1
4930515L03Rik	Fcer2a		F11	Frg1	Ceacam1
4930515L19Rik	Kit		Adcy7	Frs2	Plscr1
4930517E11Rik	Pth1r		Nkd1	Fryl	Zbtb43
4930517M08Rik	Cnga2		Sall1	Fto	Cpsf7
4930518J21Rik	Epor		Rbl2	Ftsj1	Dohh
4930518P08Rik	Crlf1		Eif2ak3	Ftsj3	Renbp
4930519D14Rik	Kcnq1		Smad1	Fubp3	Papolb
4930519F09Rik	Tnfrsf13b		Gab1	Fuca2	Ldha
4930519F16Rik	Vipr2		Hp	Fundc1	Bag3
4930519F24Rik	Fgfrl1		Ap1g1	Fundc2	Usp50
4930519G04Rik	Mertk		Mmp2	Fus	Cstb
4930519H02Rik	Plxnd1		Gnao1	Fut11	Gm5797
4930519K11Rik	Ager		Ciapin1	Fxr1	Utp14b
4930520O04Rik	Il17rb		Rab3a	Fxr2	Zfp572
4930520P13Rik	Sdc4		Pgr	Fyttd1	Tmem86a
4930521E06Rik	Cd40		Cdh5	Fzr1	Mlh3
4930522H14Rik	Cd22		Hsd11b2	G3bp1	Rmnd5b
4930522O17Rik	Nmbr		Nfatc3	G3bp2	1700123O20Rik
4930523C07Rik	Ros1		Smpd3	G6pc3	Wsb1
4930523O13Rik	Il20ra		Mtmr2	Gabarapl2	A230072C01Rik
4930524B15Rik	Ifngr1		Bcar1	Gabpa	Malt1
4930524B17Rik	Tacr2		Tbx20	Gak	Mt1
4930524C18Rik	Npffr1		Acta1	Ganab	Gm13102
4930524N10Rik	Avpr1a		Gnpat	Gapvd1	4933406J08Rik
4930524O05Rik	Lgr5		Jam3	Gars	Sertad1
4930524O08Rik	Hmmr		St14	Gart	Rpl41
4930525C09Rik	Kremen1		Aplp2	Gas8	Purb
4930525D18Rik	Havcr2		Pou2f3	Gatad1	Ankrd22
4930525G20Rik	Agr2		Bace1	Gatad2a	Sord
4930526H09Rik	Sdc1		Ddx25	Gatad2b	Zscan4d
4930526I15Rik	Nrcam		Chek1	Gatb	Zcchc11
4930526L06Rik	Itgb3		Hyou1	Gatc	Snip1
4930527F14Rik	Traf3		Robo3	Gbf1	Ecm2
4930527G23Rik	Ryr2		Ilf3	Gcc1	1700019B21Rik
4930528A17Rik	Ptch1		Smarca4	Gcdh	Tmem120a
4930528D03Rik	F2rl2		Gnb5	Gdap2	Gpr83
4930528G23Rik	F2rl1		Lipc	Gdi2	Klhl7
4930528H21Rik	Tnfrsf10b		Nedd4	Gdpgp1	Ndrg1
4930528P14Rik	Gfra2		Rnf111	Gemin5	Snapc3
4930529C04Rik	Osmr		Ccnb2	Get4	Adcy2
4930529K09Rik	Tnfrsf17		Tcf12	Gfod2	Eomes
4930529L06Rik	Alcam		Rora	Gfpt1	Polh
4930532I03Rik	Tfrc		Drd2	Gga1	Taf10
4930532M18Rik	Robo1		Elovl4	Gga2	Cox6b2
4930533B01Rik	Ifngr2		Htr3a	Ggcx	Ppp1cc
4930533N22Rik	Ifnar1		Chrna3	Ggnbp2	Gm4858
4930533P14Rik	Ifnar2		Cyp1a2	Ghdc	Eif1a
4930538K18Rik	Amhr2		Csk	Gid4	Hormad1
4930539C22Rik	Celsr3		Isl2	Gid8	Ppp2cb
4930539E08Rik	Trem2		Cyp11a1	Gins4	Zfp239
4930539J05Rik	Lhcgr		Loxl1	Git2	Ncbp1
4930539M17Rik	Gcgr		Hcn4	Gle1	Isg20l2
4930539N22Rik	Mip		Neo1	Glrx2	E130309D02Rik
4930540M03Rik	Alox5		Gsta4	Gls	Itgav
4930542C21Rik	Ly96		Tpm1	Glt8d1	Micall1
4930542D17Rik	Tspan17		Zic1	Glud1	Tfrc
4930543E12Rik	Oprk1		Snx1	Glyr1	Sardh
4930543N07Rik	Pth2r		Smad3	Gm20604	Rabep2
4930544D05Rik	Slc40a1		Pias1	Gmcl1	Cxadr
4930544G11Rik	Cd28		Atr	Gmeb2	H2-Q6
4930544M13Rik	Il18rap		Tbx18	Gmfb	Gnl3l
4930545E07Rik	Il1r1		Tgfbr2	Gmppa	Il13ra1
4930545H06Rik	Il1r2		Eomes	Gmpr2	4930455D15Rik
4930545L23Rik	Nmur1		Pik3cb	Gmps	Rab5a
4930546C10Rik	Gpr37l1		Nck1	Gna11	Rpl35
4930546K05Rik	Avpr1b		Cdc25a	Gna13	Unc119
4930547E08Rik	Sele		Smarcc1	Gnai3	Rab20
4930547E14Rik	Itgb6		Ptgs2	Gnb1	Hesx1
4930548G14Rik	Il1f5		Mlh1	Gnl1	Fam169b
4930548H24Rik	Atrn		Scn5a	Gnl2	Kdm5b
4930548J01Rik	Procr		Ryk	Gnl3	Slc2a3
4930548K13Rik	Insrr		Gnai2	Gnpat	Scand1
4930549C01Rik	Ntrk1		Mst1r	Gnpnat1	Pwp1
4930549C15Rik	Fcgr1		Bsn	Gnptg	Atxn7l3
4930549G23Rik	F3		Oas1d	Golga3	Adsl
4930550C14Rik	Tspan5		Lmo2	Golga4	Osgin2
4930550C17Rik	Tacr3		Bmp8a	Golph3	Klf9
4930550L24Rik	Reck		Lama1	Golt1b	Kdm5a
4930552N02Rik	Leprot		Ank2	Gopc	Fmr1nb
4930552P12Rik	Ptch2		Ugt8a	Gorab	2023-09-04
4930553C11Rik	Tnfrsf9		Pkd1	Gorasp2	Lime1
4930553E22Rik	Cckar		Fshr	Gosr1	Kbtbd2
4930554C24Rik	Klb		Fkbp1a	Gosr2	Dnajc22
4930554G24Rik	Gnrhr		Sox10	Got2	Zrsr1
4930554H23Rik	Scarb2		Senp1	Gpalpp1	Rab13
4930554I06Rik	P2rx4		Atp1a1	Gpatch1	Naa38
4930555B11Rik	Gpnmb		Tie1	Gpatch11	Rbm5
4930555B12Rik	Trpv5		Map2k4	Gpatch2l	Dgke
4930555G01Rik	Trpv6		Fntb	Gpatch8	Znrd1
4930555G21Rik	Gp9		Ndn	Gpbp1	Gss
4930555K05Rik	Olr1		Gabrb3	Gpbp1l1	Klf4
4930556C24Rik	Chrna7		Adra2a	Gpd1l	4930548H24Rik
4930556G01Rik	Tyrobp		Emx1	Gphn	Fbxw9
4930556J02Rik	Tmem126a		Egr3	Gpi1	Prcc
4930556M19Rik	Lyve1		Recql4	Gpkow	Hba-a2
4930556N09Rik	Cckbr		Nrxn2	Gpn1	Pramel7
4930556N13Rik	Gpc4		Foxh1	Gpn2	Gm773
4930557A04Rik	Grpr		Fgg	Gpn3	D030056L22Rik
4930557F10Rik	Lamp1		Gria2	Gpr108	Tbc1d12
4930557J02Rik	Tlr3		Ctnnd1	Gpr180	Ctss
4930557K07Rik	Mcam		Ccs	Gpr89	Sphk1
4930558C23Rik	Plscr4		Tpst1	Gps1	Wdr45
4930558F17Rik	Rpsa		Scx	Gpx4	0610012G03Rik
4930558G05Rik	Mst1r		Ccnd3	Grk6	Uhrf2
4930558J18Rik	Tspan14		Atm	Grpel2	Spn
4930558K02Rik	Cmklr1		Foxj1	Grsf1	Kctd4
4930559C10Rik	Lepr		Cbl	Grwd1	Ddx31
4930562C15Rik	Ntrk3		Six4	Gsk3a	Ubc
4930562F07Rik	Flt3		Pkd2	Gsk3b	Gm11517
4930563D23Rik	Sorcs2		Snx2	Gskip	Obox6
4930563E18Rik	Tspan10		Gbx2	Gspt1	Gabpa
4930563E22Rik	Muc1		Cacna1a	Gstcd	Rilpl2
4930563F08Rik	Il22ra2		Fras1	Gsto1	Tmed6
4930563H07Rik	Slc16a1		Neurod1	Gstz1	Mcts2
4930563M20Rik	Npbwr1		Sirt6	Gtdc1	Hsd17b14
4930563M21Rik	Htr2a		Vax2	Gtf2a1	Fabp9
4930564B18Rik	Tnfrsf25		Gna11	Gtf2b	Il2rg
4930564C03Rik	Stab2		Unc13a	Gtf2e1	Klhl11
4930564D02Rik	Cftr		Grip1	Gtf2e2	Itpkc
4930565D16Rik	Spn		Pip5k1c	Gtf2f1	Gpatch3
4930565N06Rik	Slc22a17		Tbr1	Gtf2f2	Myl7
4930567H12Rik	Gp5		Becn1	Gtf2h1	Gmeb2
4930567H17Rik	Gpr37		Arhgap5	Gtf2h4	Commd7
4930567J20Rik	Pdcd2		Mitf	Gtf2h5	Fgf15
4930567K12Rik	Lpar1		Nkx6-1	Gtf2i	Eif4ebp1
4930567K20Rik	Mtnr1b		Tubg1	Gtf3a	Xpot
4930568D16Rik	Cd200r1		Chrnb4	Gtf3c1	Srd5a1
4930568E12Rik	Cnr1		Pcyt1b	Gtf3c3	Ndufaf1
4930568G15Rik	Npsr1		Arx	Gtf3c5	Igtp
4930570G19Rik	Gp1ba		Adrb1	Gtf3c6	Rps9
4930571K23Rik	Lingo1		Sgcg	Gtpbp1	Ift20
4930571O06Rik	Gp1bb		Ror1	Gtpbp8	Atp6v1c2
4930572K03Rik	Tlr1		Nfkbiz	Guk1	Rpl35a
4930572O03Rik	Glp2r		Brsk1	Gxylt1	Ece2
4930572O13Rik	Prlhr		Rabgap1	Gzf1	Snora7a
4930573O16Rik	Pgr		Foxa1	H13	Nupr1
4930577N17Rik	Gpr17		Mbd3	H2afv	Pramel4
4930578C19Rik	Ptprs		Capn5	H3f3b	Gm15455
4930578E11Rik	Slc16a7		Kiss1r	Hacd3	Tmem79
4930578I06Rik	Unc5b		Twist1	Hars	Zfp566
4930578M01Rik	Sorcs3		Ins1	Hars2	A830080D01Rik
4930578N18Rik	Hhip		Syt1	Hat1	Gm13034
4930579F01Rik	Ptprb		Myf6	Haus7	Map1lc3b
4930579G18Rik	Gipr		Aldh5a1	Hax1	Gm3258
4930579G24Rik	Ccr6		Apex1	Hbp1	Sgpp1
4930579H20Rik	Rtn4rl1		Parp2	Hbs1l	Hs3st1
4930579J19Rik	Trpv1		Lmo1	Hccs	Dsel
4930579K19Rik	Cd200r2		Metap2	Hcfc1	Malat1
4930579P08Rik	Icos		Meox2	Hcfc2	Irx2
4930581F22Rik	Atp1a3		Hist1h1c	Hdac1	Rpl8
4930583K01Rik	Robo4		Hist1h1t	Hdac3	Srsf1
4930583P06Rik	Unc5c		Gadd45a	Hdac4	Adck5
4930584F24Rik	Cdon		Siah2	Hdac8	Hmox2
4930586N03Rik			Npy1r	Hdgf	Ivns1abp
4930587E11Rik			Sbf1	Hdhd2	Rps5
4930590J08Rik			Adamts2	Hdlbp	Sgms2
4930590L20Rik			Clcn7	Heatr1	Zyg11b
4930591A17Rik			Siah1a	Heatr5a	Ppp1r15a
4930591E09Rik			Wnt4	Heatr5b	Snora30
4930592A05Rik			Smad6	Heatr6	1600010M07Rik
4930592I03Rik			Ehmt1	Heca	Med29
4930593A02Rik			Ss18	Hectd3	Cited1
4930593C16Rik			Foxa2	Helb	Clu
4930594C11Rik			Apbb1	Helq	Amhr2
4930594O21Rik			Inhbb	Hemk1	Lxn
4930595D18Rik			Smpd1	Herc1	Bambi
4930595M18Rik			Mycn	Herc2	Tnnc2
4930596D02Rik			Nodal	Herc3	Il6ra
4930596I21Rik			Grhl3	Herc4	Prnp
4930597A21Rik			Spry1	Herpud2	Chek2
4930597G03Rik			Mospd3	Hgs	Prdm14
4930598F16Rik			Ovol2	Hif1a	LOC100504703
4930599N23Rik			Tacc3	Hif1an	Tor1b
4931402G19Rik			Hand1	Higd1a	4930579F01Rik
4931403E22Rik			Hhat	Hinfp	Pip5k1a
4931403G20Rik			Slc30a1	Hint1	Rps25
4931406B18Rik			Slc2a12	Hipk1	Rpl37a
4931406C07Rik			Pank2	Hira	Wdr74
4931406H21Rik			Nme1	Hist2h2be	Rnf7
4931406P16Rik			Prkci	Hivep1	H2-DMa
4931408C20Rik			H2-DMa	Hk1	Suv420h1
4931408D14Rik			Gnpnat1	Hlcs	Gltscr2
4931409K22Rik			Ptger2	Hmbox1	Cln8
4931414P19Rik			Ctnna1	Hmg20a	Spag9
4931417E11Rik			Cpe	Hmgb1	Nup62cl
4931419H13Rik			Egr2	Hmgxb3	Ubtfl1
4931420L22Rik			Scarb1	Hmox2	Esp24
4931423N10Rik			Neurod6	Hnrnpa1	Zbtb8a
4931428F04Rik			Rara	Hnrnpa2b1	Tacr3
4931428L18Rik			Kcnj9	Hnrnpab	Rdm1
4931429I11Rik			Cdon	Hnrnpc	Fam76a
4931429L15Rik			Camk4	Hnrnpd	Parp10
4931429P17Rik			Prdm1	Hnrnpdl	Slc11a1
4931430N09Rik			Hand2	Hnrnpk	Socs2
4931431B13Rik			Hoxa13	Hnrnpl	Chrna9
4931431C16Rik			Hoxa11	Hnrnpm	Timm22
4931431F19Rik			Hoxa9	Hnrnpu	Ddx20
4931440F15Rik			Hoxa5	Hnrnpul1	Spg7
4931440J10Rik			Neurod2	Hnrnpul2	Pdgfa
4931440P22Rik			Gdf5	Hp1bp3	Ubtd2
4932411E22Rik			Foxf2	Hps6	Arih2
4932411N23Rik			Hfe2	Hras	1110004F10Rik
4932412D23Rik			Egr1	Hs2st1	Kpna1
4932413F04Rik			Tfdp1	Hsbp1	Lias
4932414J04Rik			Socs7	Hscb	Zfp707
4932414N04Rik			Sv2a	Hsd17b12	Tgs1
4932415M13Rik			Car14	Hsd17b4	Dppa5a
4932416H05Rik			Rgs4	Hsdl1	Mppe1
4932416K20Rik			Srd5a2	Hsf1	Gm5127
4932418E24Rik			Cul7	Hsf2	Fhl3
4932429P05Rik			Nfe2l1	Hsp90ab1	Dbt
4932435O22Rik			Pold1	Hsp90b1	Gpkow
4932438A13Rik			Arfrp1	Hspa13	Smarca5-ps
4932438H23Rik			Rtel1	Hspa4	Syce3
4932441J04Rik			Hoxb4	Hspa5	Cndp2
4932443I19Rik			Pbx3	Hspd1	Mrm1
4932702P03Rik			Angptl6	Hspe1	Tnfrsf10b
4933400A11Rik			Lmx1b	Htatsf1	Dis3
4933400B14Rik			Six3	Htra2	Bzw1
4933400C23Rik			Itpkb	Htt	Agmat
4933400F21Rik			Irs2	Hyou1	Triml2
4933400L20Rik			Dido1	Iah1	Yars
4933401B06Rik			Tasp1	Iars	Abhd14b
4933401D09Rik			Ss18l1	Iars2	Gtf2i
4933401H06Rik			L3mbtl3	Ibtk	Tatdn1
4933402C06Rik			F13a1	Ice1	H2afz
4933402D24Rik			Itga9	Ice2	Pex10
4933402E13Rik			Runx2	Icmt	1700007K13Rik
4933402J07Rik			Suv39h1	Ide	Nid2
4933402J10Rik			Tgfb2	Ier3ip1	Mrpl20
4933402J15Rik			Pomt1	Ift172	Antxr1
4933402N03Rik			Ndst2	Ift20	Gas5
4933402N22Rik			Prdm16	Ift27	Dhrs7
4933402P03Rik			Prrx2	Ift46	Polr2l
4933403O08Rik			Foxp3	Ift52	Tmem56
4933404G15Rik			Ncam1	Igbp1	Eif3f
4933404K08Rik			Rxrb	Ighmbp2	Poglut1
4933404K13Rik			Slc6a5	Ik	Rpl34
4933404O12Rik			Bahcc1	Ikbkb	Naif1
4933405D12Rik			Olig2	Ilf2	Timd2
4933405E24Rik			Rapgef1	Ilf3	1700027A15Rik
4933405L10Rik			Rere	Ilkap	Ajap1
4933405O20Rik			Fgl2	Immp1l	Zfp948
4933406C10Rik			Ptger4	Imp4	Igfbp2
4933406D12Rik			Plcb4	Impa1	Cypt1
4933406F09Rik			Hip1	Ing1	Syncrip
4933406G16Rik			Gnaz	Ing2	1500012F01Rik
4933406I18Rik			Lats1	Ing3	Cox7b
4933406J08Rik			Bub1b	Ing5	Kcnk6
4933406J10Rik			Hmx3	Inip	Acad8
4933406K04Rik			Hs2st1	Ino80	Zfp53
4933406M09Rik			Thbs1	Ino80c	Myg1
4933407E24Rik			Lrp1	Inpp1	Rbmx2
4933407G14Rik			Cdk6	Inpp5b	Kri1
4933407I05Rik			Hey1	Insig2	Lamp2
4933407K13Rik			Ddx58	Insr	D17H6S53E
4933407L21Rik			Alx4	Ints1	Tatdn3
4933408B17Rik			Adam22	Ints10	Polr2e
4933408J17Rik			Bace2	Ints12	Rpl7
4933408N05Rik			Tlx3	Ints3	Nlrp3
4933409G03Rik			Phc1	Ints4	Bag5
4933411E08Rik			Myh6	Ints9	Celf4
4933411G06Rik			Spen	Invs	Rpp25
4933411K16Rik			Six5	Ip6k1	Pdxk
4933412E12Rik			Slc19a2	Ipmk	Mak16
4933412E24Rik			Rfx3	Ipo11	Pi4k2b
4933412O06Rik			Rps19	Ipo5	Sec61a2
4933413G19Rik			Cables1	Ipo8	Unc119b
4933413J09Rik			Rbbp8	Ipo9	Blvrb
4933413L06Rik			Kcnj1	Ippk	Cox7c
4933415F23Rik			Cftr	Iqcc	Tcp11
4933416C03Rik			Slc7a1	Iqsec1	2210016L21Rik
4933416E03Rik			Inhba	Irak1bp1	Exoc8
4933416I08Rik			Htr2c	Ireb2	Pck2
4933416M06Rik			Pik3r1	Irgq	4632415L05Rik
4933416M07Rik			Ccnb1	Isca2	Mtmr1
4933417A18Rik			Irf8	Iscu	2410002F23Rik
4933417D19Rik			Sox5	Isg20l2	Kti12
4933417E11Rik			Serpina5	Isoc1	Slc35e2
4933417G07Rik			Pcca	Ist1	Limch1
4933417O13Rik			Amot	Itch	Trpv2
4933421I07Rik			Kcnj2	Itfg1	Guca1a
4933421O10Rik			Zic5	Itfg2	Tomm5
4933422A05Rik			Prrxl1	Itpa	Prps1
4933424G05Rik			Pde3a	Itsn2	Tnfrsf12a
4933424G06Rik			Gck	Ivd	Ier3ip1
4933425B07Rik			Dlx1	Iws1	Cldn6
4933425L06Rik			Pkp2	Jagn1	Actr5
4933427D06Rik			Foxn4	Jak1	Pim3
4933427D14Rik			Isl1	Jarid2	1700061G19Rik
4933427E11Rik			Gjb3	Jkamp	Slc4a11
4933427E13Rik			C1galt1	Jmjd8	Wipi2
4933427G17Rik			Hoxd4	Josd1	Iah1
4933427I22Rik			Hoxd11	Jtb	Polr3g
4933428C19Rik			Sin3a	Kansl2	Bend3
4933428G20Rik			Atxn2	Kansl3	Ddx54
4933429K18Rik			Shc1	Kars	Hmbs
4933429O19Rik			Pla2g6	Kat2b	Casc3
4933430H16Rik			Itpr3	Kat5	Serpinb1a
4933430I17Rik			Jph1	Kat8	Rpl6
4933430M04Rik			Dhx9	Katnb1	B4galt1
4933430N04Rik			Id1	Kbtbd2	Nop16
4933431E20Rik			Aqp11	Kbtbd4	Tmsb15b1
4933431G14Rik			Gpx2	Kcmf1	D5Ertd605e
4933432G23Rik			Snai1	Kctd2	Hspbp1
4933432I03Rik			Ptgir	Kctd20	Kdm4c
4933432I09Rik			Hic1	Kctd5	L1td1
4933432K03Rik			Kcnj6	Kdelr1	Snx5
4933433C11Rik			Hoxd9	Kdelr2	Slc25a36
4933433F19Rik			Ptpn11	Kdm1a	Gm5
4933433G08Rik			Taf10	Kdm2a	Nr2c2
4933433G15Rik			Emx2	Kdm3b	Gpx4
4933433G19Rik			Pura	Kdm4a	Myo1g
4933433H22Rik			Arf6	Kdm4b	Ldhc
4933434E20Rik			Foxo1	Kdm5a	Yy2
4933436E23Rik			Nkx2-6	Kdm5c	1110038B12Rik
4933436H12Rik			Aqp5	Kdm6a	D130040H23Rik
4933436I01Rik			Nkx2-3	Kdm8	Skil
4933438B17Rik			P2ry4	Keap1	Rpsa
4933438K21Rik			Dsg2	Khdrbs1	Fah
4933439C10Rik			Liph	Khsrp	6230400D17Rik
4933439K11Rik			Kcnj10	Kidins220	Olfr329-ps
4933440J02Rik			Zfp36	Kif13a	Tnfrsf17
4933440M02Rik			Fzd5	Kif16b	Gm4984
5031410I06Rik			Dmd	Kif1bp	Rpl18
5031414D18Rik			Sox3	Kif2a	Khk
5031425E22Rik			Insig1	Klf16	Stx1b
5031425F14Rik			Adra2c	Klf7	Tmigd1
5031426D15Rik			Cenpe	Klhdc10	C1qbp
5031434C07Rik			Zfp423	Klhdc2	Krt7
5031434O11Rik			Cxcr4	Klhdc3	Apoe
5031439G07Rik			Pou3f3	Klhdc4	Chchd10
5033403F01Rik			Glb1	Klhl20	Gata1
5033403H07Rik			Spred2	Klhl7	Dnajb14
5033404E19Rik			Tcf21	Klhl9	Rpl23a
5033406O09Rik			Zfp36l2	Kmt2b	Fam26f
5033428I22Rik			Ing1	Knop1	Rps17
5330411J11Rik			Igfals	Kpna1	Tbcc
5330413P13Rik			Nxph1	Kpna3	Mpv17
5330417C22Rik			Dppa3	Kpna4	6030408B16Rik
5330426P16Rik			Gjb2	Kpna6	Hars2
5330434G04Rik			Rbp1	Kras	Pmaip1
5330439B14Rik			Ar	Krr1	Ikbip
5430401F13Rik			Csnk2a2	Ksr1	Rpl22l1
5430402E10Rik			Foxc2	Kxd1	Taf1d
5430402O13Rik			Fbl	L3mbtl2	Nob1
5430403N17Rik			Ptgs1	Lactb	Esf1
5430405H02Rik			Mc4r	Lactb2	Herc4
5430416N02Rik			Arl4a	Lage3	Rpl9
5430416O09Rik			Dmbt1	Lamp2	A630001G21Rik
5430419D17Rik			Tssk6	Lamtor1	Sgk3
5430421F17Rik			Gjb1	Lamtor3	Coro1a
5430421N21Rik			Foxi1	Lamtor5	Dppa4
5430425K12Rik			Kcna1	Lancl1	Mettl2
5430427M07Rik			Neurod4	Larp1	Psmb10
5430427O19Rik			Zbtb33	Larp4	Akirin1
5430428K19Rik			Dmrt2	Larp4b	Marcksl1
5430431A17Rik			Bcl11b	Larp7	Slc25a33
5430434I15Rik			Pou4f1	Lars	Ehd2
5430437J10Rik			F2r	Las1l	Rps11
5430440P10Rik			Osr1	Lats1	Echdc2
5530400C23Rik			Msx1	Lclat1	Snhg9
5530401A14Rik			Bdnf	Lcmt1	Scd1
5530601H04Rik			Sp8	Ldb1	Mgat2
5730403I07Rik			Hoxb3	Lemd2	Pygm
5730405O15Rik			Neurog1	Lemd3	Mta2
5730408K05Rik			Efna5	Leng1	Tfpi2
5730409E04Rik			Ccr2	Leng8	Mmp19
5730412P04Rik			Ntf3	Leo1	Rps13
5730416F02Rik			Oxtr	Leprotl1	Olfr1131
5730420D15Rik			Agtr1a	Lias	Cacybp
5730422E09Rik			Aff4	Lin37	Cypt7
5730435O14Rik			Htr1b	Lin52	Gm12191
5730455P16Rik			Fzd9	Lin7c	Tbl3
5730457N03Rik			Zfpm1	Llph	Alg5
5730460C07Rik			Hoxb13	Lman1	Sva
5730480H06Rik			Slc17a5	Lman2	Pitpnb
5730488B01Rik			Gpr3	Lmf2	Lck
5730507C01Rik			Lig4	Lmtk2	Syap1
5730508B09Rik			Gal3st1	Lonp1	Rps3
5730522E02Rik			Mmp12	Lonp2	Tspan6
5730559C18Rik			Trex1	Lrch3	Rgs11
5830411N06Rik			Fzd4	Lrig2	Rnf149
5830415F09Rik			H2afx	Lrp6	Slc25a41
5830416I19Rik			Pitpnb	Lrpap1	Snf8
5830416P10Rik			Akap4	Lrpprc	Wwtr1
5830417I10Rik			Lgr4	Lrrc41	Nfatc3
5830418P13Rik			Gja4	Lrrc45	Ramp2
5830428M24Rik			Foxc1	Lrrc58	Car6
5830432E09Rik			Hoxd10	Lrrc59	B930059L03Rik
5830444B04Rik			Foxl2	Lsm1	Ctsc
5830454E08Rik			Prokr2	Lsm11	Slc19a3
5830473C10Rik			Maml1	Lsm12	Ier2
5930403L14Rik			Fgf4	Lsm14a	Gcnt1
5930412G12Rik			Gja1	Lsm14b	Pemt
5930430L01Rik			Hs3st1	Lsm4	Nol11
5930438M14Rik			Plcb1	Lsm5	Ier5
6030407O03Rik			Gdf6	Lsm6	Taf7l
6030408B16Rik			Cacna1c	Lsm8	Lysmd1
6030419C18Rik			Six1	Ltn1	Actn2
6030440G07Rik			Mafg	Ltv1	Rpl39
6030443J06Rik			Nlgn2	Luc7l	Cdc42ep4
6030458C11Rik			Sox6	Luc7l2	Arid3c
6030466F02Rik			Nanos2	Luc7l3	Ttc14
6030468B19Rik			Casr	Lyrm4	Msh5
6030469F06Rik			Rgs14	Lzic	Tsr1
6030471H07Rik			Acvr2a	Lztfl1	Alppl2
6030498E09Rik			Prmt1	Lztr1	Lat2
6230400D17Rik			Bmpr1b	Maea	Nop2
6330403A02Rik			Cebpe	Mafg	Impdh1
6330403K07Rik			Epha3	Magoh	Lyrm2
6330407A03Rik			Robo2	Mak16	Rps15
6330408A02Rik			Pbx1	Malsu1	Nkapl
6330409D20Rik			Gan	Man1a2	Mdp1
6330410L21Rik			Hist1h1d	Man1b1	Six4
6330415B21Rik			Adam17	Manea	Ankrd35
6330415G19Rik			Pou3f2	Map2k1	Clk4
6330416G13Rik			Rap1b	Map2k2	Dcaf12l1
6330418K02Rik			Jun	Map2k4	Crebl2
6330549D23Rik			Junb	Map2k5	Mapk13
6430411K18Rik			Lamb2	Map2k7	2510039O18Rik
6430503K07Rik			Prkg1	Map3k10	Dysf
6430531B16Rik			Sv2b	Map3k2	Acot8
6430548M08Rik			Brsk2	Map3k4	Hexb
6430550D23Rik			Yap1	Map4k4	Upk3a
6430562O15Rik			Socs3	Mapk1	Muc13
6430571L13Rik			Spag16	Mapk14	Etd
6430573F11Rik			Fes	Mapk1ip1l	Rpl23
6430584L05Rik			Aldh1a1	Mapk6	Rps26
6430706D22Rik			Mapk14	Mapk8	2810047C21Rik1
6430710C18Rik			Tnfaip6	Mapk8ip3	Zc3h12a
6530402F18Rik			Tcf4	Mapk9	Plekhf2
6530403H02Rik			Tll1	Mapkbp1	Trim25
6530411M01Rik			Ndst1	Mapre1	Cd14
6720468P15Rik			Ceacam10	Mapre2	Arfrp1
6720483E21Rik			Klf1	2023-03-02	Rarg
6720489N17Rik			Fgfr3	2023-03-02	Rpl19
6820408C15Rik			Msi1	2023-03-05	Haus2
6820431F20Rik			Lifr	2023-03-06	Rps20
7420426K07Rik			Taf4b	Marf1	Creb3
7420461P10Rik			Mdm4	Mark2	2700070H01Rik
7420700N18Rik			Cadps	Mark3	Tmsb4x
7420701I03Rik			Aes	Mast2	Arhgdig
7530416G11Rik			Kcnn2	Mat2a	Klf8
7630403G23Rik			Adam12	Mat2b	Tob1
8030411F24Rik			Slc8a1	Mau2	Zbtb8os
8030423F21Rik			Irs4	Max	Rab43
8030423J24Rik			Adam10	Maz	Ctf2
8030442B05Rik			Hmgb2	Mbd1	Dpm1
8030443G20Rik			Actn4	Mbd2	Rps19
8030451O07Rik			Dsp	Mbd3	1810032O08Rik
8030455M16Rik			Afp	Mbd5	Hcrt
8030462N17Rik			Agtr1b	Mbip	Ankrd10
8430408G22Rik			Cntn1	Mbnl1	Saa3
8430419L09Rik			Ep300	Mboat7	C130074G19Rik
8430422H06Rik			Smyd1	Mbtps1	H2-M10.4
8430423G03Rik			Klf2	Mbtps2	Snhg4
8430426J06Rik			Fev	Mcat	BC027231
8430429K09Rik			Ntrk2	Mccc1	Gapt
8430430B14Rik			Tead1	Mccc2	Ly6k
8430431K14Rik			Tns1	Mcm3ap	Gramd1b
8430436N08Rik			Stam2	Mcm9	Tnfrsf23
8430437L04Rik			Maf	Mcmbp	Rbm41
9030025P20Rik			Hba-x	Mcoln1	Apol7e
9030204H09Rik			Dach1	Mcrs1	Rpl10l
9030404E10Rik			Gpc3	Mcts1	Gm3139
9030612E09Rik			Ghr	Mcu	Gba
9030617O03Rik			Tcf3	Mcur1	Cdkn3
9030619P08Rik			Fut2	Mdc1	1700019L03Rik
9030624G23Rik			Nanos3	Mdh1	Gm15772
9030624J02Rik			Cfl1	Mdm4	9530077C05Rik
9030625G05Rik			Pla2g4a	Mdp1	Egln3
9130008F23Rik			Slit3	Me2	Tmem191c
9130011E15Rik			Cyct	Mea1	Plk2
9130015A21Rik			Cebpb	Meaf6	Zfp617
9130015L21Rik			Dsg3	Mecp2	4933421O10Rik
9130019O22Rik			Mab21l1	Med1	Rpl36al
9130019P16Rik			Npm1	Med10	Nrarp
9130023H24Rik			Gja5	Med13	Tmppe
9130024F11Rik			Scn3a	Med13l	Uba52
9130204L05Rik			Musk	Med17	Hmgcl
9130209A04Rik			Sphk2	Med19	Cst6
9130221F21Rik			Phex	Med21	Cuedc2
9130221H12Rik			E2f6	Med22	Fam57b
9130227L01Rik			Ece1	Med24	Tmc6
9130230L23Rik			Mab21l2	Med25	Atp1b2
9130401M01Rik			Fgf18	Med26	Imp3
9130409I23Rik			Palld	Med28	Tagln2
9130409J20Rik			Usf2	Med30	Plvap
9230009I02Rik			Upf1	Med31	Rps23
9230102K24Rik			Phf21a	Med4	Tceb2
9230102O04Rik			Map2k5	Med7	Snhg1
9230104L09Rik			Dhcr7	Med9	Gpr50
9230105E05Rik			Kl	Mef2d	Mtch2
9230110C19Rik			Adra2b	Memo1	Gadd45b
9230110F15Rik			Zfp110	Mepce	Ascl2
9230112D13Rik			En1	Metap1	2023-09-06
9230112J17Rik			Egln2	Metap2	Cyc1
9230114K14Rik			Thra	Mettl1	Zfp346
9230116L04Rik			Cds2	Mettl14	Ydjc
9230116N13Rik			Nfe2	Mettl16	Isca2
9230117E06Rik			Ntrk3	Mettl21a	Psmb1
9330020H09Rik			Slc27a4	Mettl6	Prdx4
9330102E08Rik			Slc14a1	Mettl9	Rab34
9330111N05Rik			Fxn	Mex3c	Sp6
9330117O12Rik			Max	Mff	Snrnp35
9330133O14Rik			Plg	Mfn1	Npy
9330136K24Rik			Trp53	Mfn2	Gstm4
9330151L19Rik			Calcrl	Mfsd11	Tnpo3
9330158H04Rik			Dbp	Mfsd8	Ripk4
9330159F19Rik			Dsc3	Mgat1	Havcr2
9330159M07Rik			Unc5c	Mgat2	Acyp1
9330162012Rik			Grb2	Mgat5	4831440E17Rik
9330162B11Rik			Hspa2	Mgea5	Gemin5
9330175E14Rik			Chpt1	Mgrn1	Rgs16
9330175M20Rik			Amd1	Mib1	Prmt6
9330178D15Rik			Nrg2	Micu2	Ccdc160
9330179D12Rik			Sp7	Mief1	Kif3c
9330182L06Rik			Dcc	Minpp1	Fam136a
9330182O14Rik			Fhit	Mis12	Tex13
9330188P03Rik			Nr1h2	Mis18a	Ang
9330199G10Rik			Ipmk	Mkks	Ddt
9430007A20Rik			H3f3b	Mkln1	Gm1943
9430014N10Rik			Cdh3	Mkrn2	Pmpca
9430015G10Rik			Zfp143	Mlec	Srr
9430016H08Rik			Gapdhs	Mlf2	Asl
9430018G01Rik			Acvr2b	Mllt1	Tsc22d3
9430019J16Rik			Hipk2	Mlst8	Bmyc
9430020K01Rik			Ext1	Mlx	Rpl12
9430021M05Rik			Myl1	Mlycd	Efna1
9430037G07Rik			Sphk1	Mmab	Trib3
9430038I01Rik			Ssbp3	Mmadhc	Bid
9430041J12Rik			Rai1	Mmgt1	Cct6b
9430060I03Rik			Erbb4	Mob2	Mettl10
9430065F17Rik			Cks2	Mob4	Gabarap
9430069I07Rik			Pvrl2	Mocs3	Trmt61b
9430076C15Rik			Erbb2	Mogs	5330426P16Rik
9430078K24Rik			T	Mon1a	Lta
9430083A17Rik			Impdh2	Morc2a	Vmo1
9430091E24Rik			Ppia	Morf4l1	Ciita
9530002B09Rik			Kdr	Morf4l2	Glrx3
9530003J23Rik			Nrg1	Mpdu1	Rpl27a
9530014B07Rik			Ica1	Mphosph10	Mttp
9530020I12Rik			Ctnna2	Mphosph6	Prmt1
9530026F06Rik			Kif1b	Mpi	Pla2g1b
9530026P05Rik			Klk1b1	Mplkip	Snhg5
9530027J09Rik			Kcnma1	Mpnd	Snhg3
9530036O11Rik			Numbl	Mpv17	BC003965
9530051G07Rik			Mapk1	Mpv17l	Rps29
9530052E02Rik			Cyp26b1	Mpv17l2	2010320M18Rik
9530053A07Rik			Sox11	Mre11a	Utf1
9530059O14Rik			Tnfrsf11b	Mrm1	Tbxa2r
9530062K07Rik			Gpx1	Mrpl10	Btbd19
9530068E07Rik			Nlgn1	Mrpl11	Agrp
9530077C05Rik			Crem	Mrpl13	Fgf21
9530080O11Rik			Zar1	Mrpl14	Pnlip
9530082P21Rik			Nr6a1	Mrpl17	B4galnt2
9530091C08Rik			Hhip	Mrpl18	Psmd13
9630001P10Rik			Scn1a	Mrpl19	Pla2g10
9630013A20Rik			Nrxn3	Mrpl22	Sf3b5
9630013K17Rik			Nck2	Mrpl24	Nsun5
9630028B13Rik			Bub3	Mrpl27	Shisa2
9630028H03Rik			Serpinb5	Mrpl28	Xylb
9630028I04Rik			Foxd3	Mrpl30	Ppp1r12c
9830107B12Rik			Ppp1r3c	Mrpl35	Pttg1ip
9830132P13Rik			Bmpr2	Mrpl36	Wdr77
9830147E19Rik			Zic3	Mrpl37	Ppp1r2-ps7
9830166K06Rik			Tcf15	Mrpl38	4930447C04Rik
9930012K11Rik			Insm1	Mrpl39	Tmem208
9930014A18Rik			Tlx2	Mrpl4	Mrpl49
9930021J03Rik			Htra2	Mrpl40	Pdcd2
9930104L06Rik			Dok1	Mrpl41	Ascl1
9930111H07Rik			Actc1	Mrpl43	Stk16
9930111J21Rik1			Cd59b	Mrpl44	Nop10
9930111J21Rik2			Flnc	Mrpl45	Synm
A130010J15Rik			Ank3	Mrpl49	Gm6880
A130077B15Rik			Ell	Mrpl50	Ccdc137
A1bg			Serpinh1	Mrpl51	Zfp647
A1cf			Rgma	Mrpl57	Zfx
A230001M10Rik			Top1	Mrpl9	2010308F09Rik
A230009B12Rik			Slc17a7	Mrps10	AA415398
A230020J21Rik			Runx3	Mrps14	Irak3
A230028O05Rik			Foxe1	Mrps15	Zfp292
A230046K03Rik			Tia1	Mrps16	4930547E08Rik
A230050P20Rik			Ptgdr	Mrps17	Prr11
A230056J06Rik			H19	Mrps18b	Tcf19
A230056P14Rik			Ngfr	Mrps2	Tef
A230057D06Rik			Sdhd	Mrps23	Eif5a2
A230065H16Rik			Mnt	Mrps25	Dusp9
A230070E04Rik			Rnf17	Mrps27	Ctcfl
A230072C01Rik			Wap	Mrps28	Mrps24
A230072E10Rik			Krit1	Mrps30	Prorsd1
A230077H06Rik			Aire	Mrps31	Zgpat
A230103J11Rik			Rpa1	Mrps33	Snapc2
A230108P19Rik			Fasl	Mrps5	Dennd2c
A2m			Il4	Mrps9	Fam73a
A330009N23Rik			Smarcb1	Mrrf	Rps21
A330015K06Rik			S100a4	Mrs2	Hccs
A330023F24Rik			Eef1e1	Mrto4	Tmsb15a
A330032B11Rik			Naglu	Msantd4	Cypt3
A330033J07Rik			Nup214	Msl1	Gm7903
A330035P11Rik			Rapsn	Msl2	Wdyhv1
A330040F15Rik			Ddb2	Msl3	Psmb9
A330041J22Rik			Tsc2	Mta2	Slc30a6
A330048O09Rik			Cse1l	Mta3	Mfsd5
A330049N07Rik			Apoe	Mtch1	Syngr1
A330050F15Rik			Cdkn1b	Mtdh	Btg1
A330069E16Rik			Lipe	Mterf4	Ndufa11
A330070K13Rik			Ncstn	Mtf1	Ndufb10
A330074K22Rik			Ercc1	Mtfr1l	Gm7334
A330076C08Rik			Bax	Mtif2	Ccdc126
A330076H08Rik			Tfam	Mtif3	Impdh2
A330093E20Rik			Fancl	Mtmr1	Sowaha
A330102I10Rik			Dnmt1	Mtmr14	Uap1l1
A3galt2			Zp3	Mtmr3	Itpa
A430005L14Rik			Txn2	Mtmr6	Cars2
A430033K04Rik			Spo11	Mtmr9	Ubxn1
A430035B10Rik			Epor	Mto1	Bex2
A430046D13Rik			Mpl	Mtor	Cchcr1
A430078G23Rik			Bbs1	Mtpap	Fam43b
A430078I02Rik			Gmnn	Mtpn	Fam109a
A430085M09Rik			Sod2	Mtrf1l	Zfp1
A430088P11Rik			Hap1	Mut	Clpp
A430090L17Rik			Chrd	Mvb12a	Pusl1
A430093F15Rik			M6pr	Mvb12b	Gm9376
A430105I19Rik			Tinf2	Mybbp1a	Sike1
A4galt			Id3	Mycbp	Hilpda
A4gnt			Crlf1	Mycbp2	Fgf4
A530006G24Rik			Ascl2	Mydgf	Itm2a
A530013C23Rik			Slc3a2	Myo9b	Il15ra
A530016L24Rik			Nanog	Mzt1	Rplp1
A530032D15Rik			Csf1	N4bp2l2	Atxn10
A530046M15Rik			Chfr	Naa15	Snhg7
A530050N04Rik			Ppt2	Naa20	Hist1h4c
A530053G22Rik			Srf	Naa35	Ehmt2
A530058N18Rik			Surf1	Naa40	Gm15421
A530064D06Rik			Nup50	Naa50	Hdhd3
A530065N20Rik			Bik	Nab1	Ppm1g
A530072M11Rik			Brca1	Nabp2	Gm5148
A530088E08Rik			Suz12	Naca	Chst12
A530099J19Rik			Ada	Nadk	Cst9
A630001G21Rik			Birc5	Nadsyn1	Snord15b
A630010A05Rik			Afmid	Nae1	Gm10012
A630012P03Rik			Trove2	Naf1	Pqlc2
A630019I02Rik			Akap1	Nap1l1	Gm4285
A630020A06			Atox1	Nap1l4	E2f7
A630023A22Rik			Aatf	Napa	Ranbp6
A630023P12Rik			Mb	Napg	Rps18
A630033H20Rik			Il3	Narfl	Gm11974
A630066F11Rik			Csf2	Nars	Sac3d1
A630072M18Rik			Pelp1	Nars2	Sct
A630073D07Rik			Psmc3ip	Nasp	Ctsa
A630075F10Rik			Cops3	Nat10	Tjp3
A630076J17Rik			Fkbp8	Nbas	Ggt6
A630077J23Rik			Xab2	Nbn	Gsto1
A630089N07Rik			Pcmt1	Nbr1	Uqcrc1
A630095E13Rik			Perp	Ncapd3	Timm10
A630095N17Rik			Igf1	Ncbp1	Psmg2
A730004F24Rik			Vps54	Ncbp2	Rpl38
A730006G06Rik			Gamt	Ncl	Atp5o
A730008H23Rik			Pofut2	Ncoa2	Wdr18
A730017C20Rik			Theg	Ncoa5	Neu1
A730017L22Rik			Mgat1	Ncoa6	Rbp7
A730018C14Rik			Hus1	Ncor1	Tnfrsf13b
A730020E08Rik			Pttg1	Nde1	Acrbp
A730020M07Rik			Ppm1d	Ndfip1	Hspa1l
A730036I17Rik			Myocd	Ndfip2	Snta1
A730043L09Rik			Sdc1	Ndor1	Scg5
A730046J19Rik			Apob	Ndrg3	Fbxo6
A730056A06Rik			Rnaseh1	Ndst1	Arhgap8
A730082K24Rik			Blmh	Ndufaf1	Mgll
A730085K08Rik			Acly	Ndufaf2	Ngfrap1
A730090H04Rik			Galc	Ndufaf5	Rhox9
A730090N16Rik			Gstz1	Ndufaf7	2810459M11Rik
A830009L08Rik			Esr2	Ndufb8	Exosc6
A830010M20Rik			Fut8	Nedd4l	BC053393
A830011K09Rik			Mnat1	Nedd8	Pzp
A830018L16Rik			Vti1b	Neil1	Cpa4
A830019L24Rik			Chga	Nek4	Lyz2
A830052D11Rik			Npc2	Nek9	Fam159a
A830080D01Rik			Mtr	Nelfa	Shbg
A830082K12Rik			Edn1	Nelfb	Nanos3
A830082N09Rik			Id4	Nelfcd	Catsperg1
A930001A20Rik			Ippk	Nelfe	Gpr160
A930001C03Rik			Ssr1	Neurl4	Aprt
A930002C04Rik			Fancc	Nf2	Nrp
A930003A15Rik			Caml	Nfatc2ip	Oxt
A930003O13Rik			Tert	Nfatc3	Gm6642
A930004D18Rik			Xrcc4	Nfkbil1	Muc1
A930005H10Rik			Rad17	Nfs1	Rpl10a
A930006I01Rik			Ocln	Nfu1	Snhg6
A930006K02Rik			Smn1	Nfx1	Zfp810
A930007I19Rik			Hmgcr	Nfyb	Wbp5
A930009A15Rik			Ercc8	Ngdn	Ccnjl
A930011G23Rik			Msmb	Ngly1	Cga
A930012L18Rik			Parg	Ngrn	2200002D01Rik
A930013F10Rik			Sftpc	Nhej1	Gm5128
A930015D03Rik			Gdnf	Nhlrc2	Atcay
A930016O22Rik			Dad1	Nif3l1	Mocs3
A930017M01Rik			Xrcc6	Nifk	Slc5a11
A930018P22Rik			Prm1	Nip7	Rnd2
A930019D19Rik			Ercc4	Nipsnap3b	Stk17b
A930024E05Rik			Tsta3	Nisch	Chchd4
A930031H19Rik			Ly6e	Nit1	Hs6st2
A930041C12Rik			Arc	Nit2	Ifngr2
AA387883			Rrn3	Nktr	Sco2
AA388235			Rttn	Nlk	Fkbp11
AA413626			Cdkn1a	Nmd3	Zcchc13
AA414768			Scg5	Nmt1	Mir17hg
AA415398			Cd4	Nmt2	Fbxo16
AA465934			Hes7	Noa1	U90926
AA467197			Igf2r	Nob1	1600012H06Rik
AA474331			Mut	Noc3l	Cox11
AA536875			Slc5a7	Nol10	Cst7
AA543186			Nfya	Nol12	Pdgfrl
AA543401			Cbs	Nol6	Idh3g
AA545190			Twsg1	Nol7	Ocm
AA619741			Clps	Nolc1	Sprr2d
AA792892			Dync2li1	Nom1	Lrrc15
AA986860			Adcyap1	Nop14	Pramel3
AB124611			Thoc1	Nop16	Fbxo27
AF067063			Hbegf	Nop2	Rnh1
AF251705			Cxxc1	Nop56	Fkbp1b
AF357355			Fech	Nop9	Wdr64
AF357359			Cd74	Nosip	S100a10
AF357399			Tcof1	Npepps	Dhrs7b
AF357425			Incenp	Nploc4	Nxf2
AF357426			Fen1	Npm1	5430416N02Rik
AF366264			Fas	Nprl2	Slc22a20
AF529169			Dmrt1	Nr2c1	C1qtnf4
AI115009			Rce1	Nr2c2ap	Dhps
AI118078			Mus81	Nras	Plekho2
AI182371			Men1	Nrbp1	Vhl
AI197445			Bad	Nrd1	Narfl
AI314180			Rbp4	Nrde2	Mylpf
AI314278			Sufu	Nrf1	Slc13a2
AI317395			Bbs4	Nsa2	Crabp1
AI413582			Sbds	Nsd1	Rnmtl1
AI414108			Rabgef1	Nsf	Abca6
AI427809			Clns1a	Nsmce1	Lgals2
AI429214			Inpp5a	Nsmce2	Itgae
AI450353			Asl	Nsmce4a	9430016H08Rik
AI463170			Gusb	Nsun2	Mrps6
AI464131			Podxl	Nt5c2	1110002L01Rik
AI467606			Hgs	Ntan1	AY761184
AI504432			Cplx2	Nthl1	Fblim1
AI506816			Rb1cc1	Nub1	3100003L05Rik
AI507597			Terf1	Nubp2	Mdh2
AI593442			Sf3b1	Nucb1	Ptpmt1
AI597479			Slc40a1	Nucks1	Acy1
AI606473			Ctla4	Nudc	Bex1
AI607873			Ercc5	Nudcd3	Mpdu1
AI646519			Cfc1	Nudt13	Tmem150c
AI661453			Tnp1	Nudt16l1	Tec
AI662270			Xrcc5	Nudt18	Psme1
AI837181			Nppc	Nudt19	4933404O12Rik
AI839979			Pdcd1	Nudt2	Rasd1
AI846148			Pam	Nudt21	Tmem177
AI847159			Tsn	Nudt3	4930500L23Rik
AI854517			Ahctf1	Nudt5	Dbr1
AI854703			Kifap3	Nudt9	Sprr2e
AI987944			Il2ra	Nufip1	Cetn1
AK010878			Tsc1	Nufip2	Creld1
AU015228			Eng	Numa1	Rhbdl2
AU015791			Gpd2	Nup133	Capsl
AU015836			Anapc2	Nup153	Palm
AU016765			Ssrp1	Nup155	Spats1
AU018091			Tfpi	Nup214	Ifitm1
AU019823			Mkks	Nup50	Defb45
AU019990			Spint1	Nup54	Pomc
AU021063			Prnd	Nup85	Tsen2
AU021092			Bcl2l11	Nup88	Snora23
AU022252			Edn3	Nup93	1700102H20Rik
AU022751			Procr	Nup98	Timp1
AU022754			Ghrh	Nupl2	Plp2
AU022793			Sycp1	Nus1	Gm12238
AU023762			Lrat	Nvl	Glod5
AU040320			Gba	Nxf1	Tnfrsf9
AU040972			F3	Nxt1	Hint3
AU041133			Mttp	Oard1	Gm10658
AV039307			Manba	Oat	Odf3b
AV051173			Uox	Oaz1	P2rx7
AV064505			Bcl10	Ocel1	Slc1a5
AW011738			Nbn	Ociad1	Zfp623
AW046200			Cga	Ofd1	Snora62
AW112010			Xpa	Ogfod2	Defb25
AW146154			Ugcg	Ogt	Rln1
AW209491			Bag1	Oma1	Osgep
AW495222			Fancg	Opa1	1600002K03Rik
AW549542			Gba2	Opa3	Isg15
AW549877			Reck	Orc2	Gm15008
AW551984			Gne	Orc4	Prss46
AW554918			Pdpn	Orc5	Ero1l
AW822252			Ppt1	Orc6	Mfap5
AY074887			Urod	Ormdl1	Capn11
AY358078			Mutyh	Ormdl2	Slc25a43
AY512915			Dmbx1	Os9	Apoc2
AY512931			Stil	Osbp	Cyba
AY702102			Ncdn	Osbpl11	Tmem190
AY702103			Ppp1r8	Osbpl2	Aqp11
AY761184			Xrcc2	Oscp1	Bex4
Aaas			Hes3	Ost4	Apoc1
Aacs			Pex14	Ostc	Clps
Aadac			Ctnnbip1	Ostm1	Prrx2
Aadacl2			Cenpa	Otub1	Dapl1
Aadacl3			Lias	Otud3	LOC666331
Aadat			Cenpc1	Otud4	Rpl26
Aaed1			Tgfbr3	Otulin	Neurl2
Aagab			Areg	Oxa1l	BC049762
Aak1			Ung	Oxct1	Rasl11a
Aamdc			Eln	Oxsr1	Rab40b
Aamp			Epo	P4hb	Snora75
Aanat			Cald1	Pa2g4	4930444P10Rik
Aar2			Exoc4	Pabpc1	Snora52
Aard			Gars	Pabpn1	Rprl3
Aars			Stra8	Pacs1	C130060C02Rik
Aars2			Tgfa	Pacsin2	Mir680-2
Aarsd1			Figla	Paf1	1700080O16Rik
Aasdh			Xpc	Pafah1b1
Aasdhppt			Usp18	Pafah1b2
Aass			Etv6	Paip1
Aatf			Mgp	Pak1ip1
Aatk			Strap	Pak2
Abat			Ogg1	Pan2
Abca1			Atg7	Paox
Abca12			Tnfrsf1a	Papolg
Abca13			Pex11a	Papss1
Abca14			Fah	Park7
Abca15			Cln3	Parl
Abca16			Lat	Parn
Abca17			Il4ra	Parp1
Abca2			Adm	Parp2
Abca3			Ate1	Parp6
Abca4			Tpp1	Patl1
Abca5			Oat	Paxip1
Abca6			Uros	Pbdc1
Abca7			Fgf15	Pbx2
Abca8a			Fadd	Pcbp1
Abca8b			Piga	Pcbp2
Abca9			Mecp2	Pcf11
Abcb10			Aga	Pcgf3
Abcb11			Il15	Pcif1
Abcb1a			Bbs2	Pcmt1
Abcb1b			Mt3	Pcmtd2
Abcb4			Mbtps1	Pcnt
Abcb5			Lsm4	Pcnx
Abcb6			Cbfb	Pcsk7
Abcb7			Terf2	Pcyox1
Abcb8			Mre11a	Pcyt1a
Abcb9			Agt	Pdap1
Abcc1			Sc5d	Pdcd10
Abcc10			Pts	Pdcd11
Abcc12			Slc37a4	Pdcd2l
Abcc2			Dpagt1	Pdcd6
Abcc3			Pin1	Pdcd6ip
Abcc4			Glce	Pdcd7
Abcc5			Cyp19a1	Pdcl3
Abcc6			Neil1	Pde4dip
Abcc8			Fanca	Pde7a
Abcc9			Rag2	Pdia3
Abcd1			Inha	Pdia4
Abcd2			Lmo7	Pdia6
Abcd3			Catsper2	Pdpk1
Abcd4			Idua	Pdrg1
Abce1			Cplx1	Pds5a
Abcf1			Coil	Pds5b
Abcf2			Fancd2	Pdzd11
Abcf3			Lif	Pdzd8
Abcg1			Gulo	Pelp1
Abcg2			Dhcr24	Pes1
Abcg3			Amh	Pex10
Abcg4			Ids	Pex13
Abcg5			Il5	Pex14
Abcg8			Ndufa13	Pex19
Abhd1			Aaas	Pex2
Abhd10			Cyld	Pex3
Abhd11			C1qa	Pex7
Abhd11os			Cldn11	Pfdn1
Abhd12			Cdkn1c	Pfdn2
Abhd12b			Prm2	Pfkp
Abhd13			Socs1	Pgam5
Abhd14a			Atg5	Pgm1
Abhd14b			Lhb	Pgp
Abhd15			Catsper1	Pgrmc2
Abhd16a			Pln	Phax
Abhd16b			Mcl1	Phb2
Abhd17a			Rln1	Phc3
Abhd17b			Polg	Phf12
Abhd17c			Adk	Phf14
Abhd2			Nrtn	Phf2
Abhd3			Stub1	Phf23
Abhd4			Icmt	Phf5a
Abhd5			Exo1	Phkg2
Abhd6			Cited2	Phospho2
Abhd8			Dag1	Phrf1
Abi1			Timeless	Phtf2
Abi2			Fkbp6	Pi4kb
Abi3			Ift88	Pias1
Abi3bp			Ofd1	Pias2
Abl1			Hmgn1	Pigc
Abl2			Hesx1	Pigf
Ablim1			Psme4	Pigg
Ablim2			Brca2	Pigh
Ablim3			Tcl1	Pigk
Abo			Dicer1	Pigm
Abr			Upk2	Pigo
Abra			Cox10	Pigp
Abracl			Atf4	Pigs
Abt1			Wdr55	Pigt
Abtb1			Tnp2	Pigu
Abtb2			Zmpste24	Pigv
Acaa1a			Trp53bp1	Pigw
Acaa1b			Mgat2	Pih1d1
Acaa2			Cdkn2a	Pik3ca
Acaca			Prop1	Pik3r1
Acacb			Trrap	Pik3r4
Acad10			Cradd	Pin1
Acad11			Pofut1	Pinx1
Acad12			Olig1	Pip4k2b
Acad8			Cox17	Pip4k2c
Acad9			Hmga1	Pip5k1c
Acadl			Msgn1	Pithd1
Acadm			Gap43	Pitpna
Acads			Gphn	Pitpnb
Acadsb			Npm2	Pitrm1
Acadvl			Hes5	Pja2
Acan			Nrip1	Pkd1
Acap1			Nhlh2	Pla2g6
Acap2			Igf2	Plaa
Acap3			Nog	Plekha3
Acat1			Pthlh	Plekhb2
Acat2			Vamp8	Plekhj1
Acat3			Cited1	Plekhn1
Acbd3			Nhlh1	Plgrkt
Acbd4			Xrcc1	Plrg1
Acbd5			Mest	Plscr3
Acbd6			Prdm9	Pmm2
Acbd7			Asna1	Pmpca
Accs			Gas1	Pmpcb
Accsl			Dand5	Pno1
Acd			Cd8a	Pnpt1
Ace			Skp2	Pnrc2
Ace2			Msra	Poc1b
Ace3			Ifng	Poc5
Acer1			Spink5	Pofut1
Acer2			S100a8	Pogk
Acer3			Cebpg	Poglut1
Ache			Sftpb	Polb
Acin1			Colq	Pold2
Ackr1			Prdm2	Pold3
Ackr2			Bak1	Pole3
Ackr3			Espl1	Pole4
Ackr4			Fcer1g	Polg
Acly			Deaf1	Poll
Acmsd			Pth	Polr1a
Acnat1			Sohlh1	Polr1b
Acnat2			B2m	Polr1c
Aco1			Rag1	Polr1d
Aco2			Cxcl12	Polr2b
Acot1			Alms1	Polr2c
Acot10			Mocs1	Polr2e
Acot11			Izumo1	Polr2g
Acot12			Sepp1	Polr2h
Acot13			Mllt4	Polr2j
Acot2			Cenpb	Polr2k
Acot3			Noto	Polr2m
Acot4			Ssb	Polr3a
Acot5			Marcks	Polr3b
Acot6			Cecr2	Polr3c
Acot7			4933427D14Rik	Polr3e
Acot8			Acat2	Polr3f
Acot9			Acbd3	Polr3gl
Acox1			Ackr3	Polr3h
Acox2			Actr8	Pom121
Acox3			Adsl	Pomk
Acoxl			Ahcy	Pomp
Acp1			Aim1	Pomt2
Acp2			Alg10b	Pop7
Acp5			Alg2	Pot1a
Acp6			Anapc15	Pot1b
Acpp			Anapc4	Ppa2
Acpt			Ankrd11	Pphln1
Acr			Anks6	Ppib
Acrbp			Arid3a	Ppid
Acrv1			Ascc2	Ppie
Acsbg1			Asf1a	Ppil1
Acsbg2			Atg3	Ppil2
Acsf2			Atp1a3	Ppil3
Acsf3			Atp5b	Ppip5k2
Acsl1			Atp5e	Ppm1a
Acsl3			Atp5l	Ppm1d
Acsl4			Atp6v0a1	Ppm1g
Acsl5			Atp6v0a4	Ppp1cc
Acsl6			Atp6v1b2	Ppp1r11
Acsm1			Atp6v1d	Ppp1r12b
Acsm2			Atrip	Ppp1r15b
Acsm3			Atxn10	Ppp1r37
Acsm4			Atxn7l3	Ppp1r7
Acsm5			Avp	Ppp1r8
Acss1			Bag3	Ppp2ca
Acss2			Bbs10	Ppp2cb
Acss2os			BC055324	Ppp2r1a
Acss3			Bclaf1	Ppp2r1b
Acta1			Bloc1s2	Ppp2r2a
[truncated: 22,231 more rows]

## Sheet: Fig 3b
Enrichment Ratio Table
	n	N	Enrichment ratio
all	2288	24230	0.0944284
LR	373	1148	0.324913
eLR	186	396	0.469697
P-value calculation table
	M	N	k	n	tail	p
LR vs all	2288	24230	373	1148	upper	1.62821e-111
eLR vs LR	373	1148	186	396	upper	4.34441e-14
eLR vs all	2288	24230	186	396	upper	3.04923e-85

[truncated: 3 more sheets: Fig 3c, Fig 3d, Supp Fig 13]
