# Supplementary material for: TimeTalk uses single-cell RNA-seq datasets to decipher cell-cell communication during early embryo development
Source: Commun Biol. 2023 Sep 2;6:901. doi: 10.1038/s42003-023-05283-2 (PMC10475079; doi:10.1038/s42003-023-05283-2)
Supplement: Supplementary file 5 — Supplementary Data 2 [file 42003_2023_5283_MOESM5_ESM.xlsx]

## Sheet: README
File name: Supplementary Data 2
Description: This supplementary dataset provides information on the relationship between eLR and tTF and includes the source data for Fig 4a-f and Supplementary Fig 16a-c, as referenced in the paper. The README sheet offers detailed explanations of every sheet and column
eLR_cluster
This sheet shows the relationship between the identified 430 eLR and tTFs, corresponding to Fig 4a
The corresponding columns are as follows:
LRpairs: This column contained the eLR lists
TF_cluster_1: This column shows the relationship of a given eLR to the Cluster 1 tTFs
TF_cluster_2: This column shows the relationship of a given eLR to the Cluster 2 tTFs
TF_cluster_3: This column shows the relationship of a given eLR to the Cluster 3 tTFs
TF_cluster_4: This column shows the relationship of a given eLR to the Cluster 4 tTFs
TF_cluster_5: This column shows the relationship of a given eLR to the Cluster 5 tTFs
TF_cluster_6: This column shows the relationship of a given eLR to the Cluster 6 tTFs
Cluster: This column indicates the corresponding cluster that each eLR belongs to
Lgene: This column shows which the ligand gene in the corresponding eLR
Rgene: This column shows which the receptor gene in the corresponding eLR
Fig 4b
This sheet shows the KEGG analysis result of eLRs for each cluster, corresponding to Fig 4b
The corresponding columns are as follows:
Cluster: This column indicates the corresponding cluster that each record belongs to.
ID: This column indicates the KEGG Identifier
Description: This column indicate the description of the corresponding KEGG identifier
GeneRatio: This column shows the ratio of the number of genes in your input list that are associated with the given KEGG term to the total number of input genes.
BgRatio: This column shows the ratio of the number of genes with the given KEGG term to the total number of genes
pvalue: This column shows the P-value of KEGG analysis
p.adjust: This column shows the Benjamini–Hochberg-corrected P-value of KEGG analysis
qvalue: This column shows the Q-value of KEGG analysis
geneID: This column shows the enriched eLR genes in the associated KEGG terms
Count: This column shows the ratio of the number of genes in your input list that are associated with the given KEGG term.
Fig 4c
This sheet shows statistics of the signaling relationship from cluster 1 eLR to tTF, corresponding to Fig 4c
The correspoding columns are as follows:
TF_cluster: This column indicates the corresponding cluster that each tTF belongs to.
group: This column indicates that the eLR to tTF signaling relationship is inferred from neither TimeTalk nor NicheNet.
ratio: This column represents the ratio of cluster 1 eLRs that have a signaling relationship with different clusters of tTFs to the total number of cluster 1 eLRs.
Supp Fig 16a
This sheet shows statistics of the signaling relationship from cluster 2 eLR to tTF, corresponding to Supplementary Fig 4a
The correspoding columns are as follows:
TF_cluster: This column indicates the corresponding cluster that each tTF belongs to.
group: This column indicates that the eLR to tTF signaling relationship is inferred from neither TimeTalk nor NicheNet.
ratio: This column represents the ratio of cluster 2 eLRs that have a signaling relationship with different clusters of tTFs to the total number of cluster 2 eLRs.
Supp Fig 16b
This sheet shows statistics of the signaling relationship from cluster 3 eLR to tTF, corresponding to Supplementary Fig 4b
The correspoding columns are as follows:
TF_cluster: This column indicates the corresponding cluster that each tTF belongs to.
group: This column indicates that the eLR to tTF signaling relationship is inferred from neither TimeTalk nor NicheNet.
ratio: This column represents the ratio of cluster 3 eLRs that have a signaling relationship with different clusters of tTFs to the total number of cluster 3 eLRs.
Supp Fig 16c
This sheet shows statistics of the signaling relationship from cluster 4 eLR to tTF, corresponding to Supplementary Fig 4c
The correspoding columns are as follows:
TF_cluster: This column indicates the corresponding cluster that each tTF belongs to.
group: This column indicates that the eLR to tTF signaling relationship is inferred from neither TimeTalk nor NicheNet.
ratio: This column represents the ratio of cluster 4 eLRs that have a signaling relationship with different clusters of tTFs to the total number of cluster 4 eLRs.
Fig 4d
This sheet shows statistics of the signaling relationship from cluster 5 eLR to tTF, corresponding to Fig 4d
The correspoding columns are as follows:
TF_cluster: This column indicates the corresponding cluster that each tTF belongs to.
group: This column indicates that the eLR to tTF signaling relationship is inferred from neither TimeTalk nor NicheNet.
ratio: This column represents the ratio of cluster 5 eLRs that have a signaling relationship with different clusters of tTFs to the total number of cluster 5 eLRs.
Fig 4e
This sheet shows statistics of the signaling relationship from cluster 5 eLR to tTF, corresponding to Fig 4e
The correspoding columns are as follows:
TF_cluster: This column indicates the corresponding cluster that each tTF belongs to.
group: This column indicates that the eLR to tTF signaling relationship is inferred from neither TimeTalk nor NicheNet.
ratio: This column represents the ratio of cluster 6 eLRs that have a signaling relationship with different clusters of tTFs to the total number of cluster 6 eLRs.
Fig 4f
This sheet displays the distribution of eLR genes within the regulons of different tTFs, corresponding to Fig 4f and Supplementary Fig 17
TF: This column shows the identified tTFs genes.
Cluster: This column indicates the corresponding cluster that each tTF belongs to.
ratio: This column represents the ratio of eLR genes within the regulon of a specific tTF.
group: This column indicates whether the ratio is classified as high or low, based on a cutoff criterion of 0.05.

## Sheet: eLR_cluster
LRpairs	TF_cluster_1	TF_cluster_2	TF_cluster_3	TF_cluster_4	TF_cluster_5	TF_cluster_6	Cluster	Lgene	Rgene
Psen2-Notch2	feedback	background	background	feedback	feedback	background	Cluster_1	Psen2	Notch2
Jag1-Notch2	feedback	backward	background	background	feedback	background	Cluster_1	Jag1	Notch2
Jag2-Notch2	backward	backward	background	feedback	feedback	background	Cluster_1	Jag2	Notch2
Gpc3-Igf1r	backward	background	forward	feedback	feedback	background	Cluster_1	Gpc3	Igf1r
Bmp6-Acvr1	backward	backward	background	feedback	feedback	background	Cluster_1	Bmp6	Acvr1
Bmp7-Acvr1	feedback	backward	background	backward	feedback	background	Cluster_1	Bmp7	Acvr1
Tgfb3-Acvr1	feedback	backward	background	background	feedback	background	Cluster_1	Tgfb3	Acvr1
Calm2-Adcy8	backward	background	background	feedback	feedback	background	Cluster_1	Calm2	Adcy8
Calm3-Adcy8	backward	background	background	feedback	feedback	background	Cluster_1	Calm3	Adcy8
Adam17-Cd40	backward	backward	background	background	feedback	background	Cluster_1	Adam17	Cd40
Htra2-Cd40	backward	background	background	background	feedback	background	Cluster_1	Htra2	Cd40
Fgf18-Fgfr1	backward	background	background	background	backward	background	Cluster_1	Fgf18	Fgfr1
Fgf18-Fgfr2	backward	background	background	background	backward	background	Cluster_1	Fgf18	Fgfr2
Comp-Notch1	backward	background	background	feedback	feedback	background	Cluster_1	Comp	Notch1
Comp-Cd36	background	background	background	forward	forward	background	Cluster_1	Comp	Cd36
Cxcl14-Cxcr4	forward	background	background	forward	forward	background	Cluster_1	Cxcl14	Cxcr4
Il4-Il2ra	feedback	background	background	feedback	feedback	background	Cluster_1	Il4	Il2ra
Wnt5a-Ror1	feedback	background	background	forward	feedback	background	Cluster_1	Wnt5a	Ror1
Npnt-Itga8	backward	background	background	feedback	feedback	background	Cluster_1	Npnt	Itga8
Cxcl13-Cxcr3	backward	background	background	feedback	backward	background	Cluster_1	Cxcl13	Cxcr3
Mmp2-Sdc2	backward	background	background	feedback	backward	background	Cluster_1	Mmp2	Sdc2
Mfng-Notch1	backward	background	forward	feedback	feedback	background	Cluster_1	Mfng	Notch1
Angpt2-Tek	backward	backward	background	forward	feedback	background	Cluster_1	Angpt2	Tek
Angpt1-Tek	feedback	background	background	feedback	feedback	background	Cluster_1	Angpt1	Tek
Efna5-Ephb2	feedback	background	background	feedback	feedback	background	Cluster_1	Efna5	Ephb2
Efna2-Epha3	backward	backward	background	background	feedback	background	Cluster_1	Efna2	Epha3
Fgf8-Fgfr1	backward	backward	background	feedback	feedback	background	Cluster_1	Fgf8	Fgfr1
Fgf8-Fgfr2	backward	background	background	feedback	feedback	background	Cluster_1	Fgf8	Fgfr2
Efnb1-Epha4	backward	background	backward	backward	backward	background	Cluster_1	Efnb1	Epha4
Efnb1-Ephb4	backward	background	backward	backward	feedback	background	Cluster_1	Efnb1	Ephb4
Sema3a-Plxna1	backward	backward	background	forward	feedback	background	Cluster_1	Sema3a	Plxna1
Sema3a-Plxna2	backward	backward	background	background	feedback	background	Cluster_1	Sema3a	Plxna2
Sema3a-Plxna4	backward	backward	background	background	feedback	background	Cluster_1	Sema3a	Plxna4
Sema4d-Cd72	feedback	background	background	forward	feedback	background	Cluster_1	Sema4d	Cd72
Nrg3-Erbb4	backward	background	background	forward	feedback	background	Cluster_1	Nrg3	Erbb4
Hbegf-Erbb4	backward	background	background	forward	feedback	background	Cluster_1	Hbegf	Erbb4
Adam17-Erbb4	backward	background	background	feedback	feedback	background	Cluster_1	Adam17	Erbb4
Egf-Erbb4	backward	background	background	forward	feedback	background	Cluster_1	Egf	Erbb4
Lamc2-Itga6	backward	background	backward	backward	backward	background	Cluster_1	Lamc2	Itga6
Sema5a-Plxna1	backward	background	backward	feedback	feedback	background	Cluster_1	Sema5a	Plxna1
Bmp15-Acvr1b	feedback	backward	background	background	feedback	background	Cluster_1	Bmp15	Acvr1b
Gdf9-Acvr1b	backward	backward	background	forward	feedback	background	Cluster_1	Gdf9	Acvr1b
Hmgb1-Tlr9	feedback	backward	background	background	feedback	background	Cluster_1	Hmgb1	Tlr9
Pdgfb-Lrp1	feedback	forward	background	background	feedback	background	Cluster_1	Pdgfb	Lrp1
Tgfb2-Tgfbr3	feedback	forward	background	background	forward	background	Cluster_1	Tgfb2	Tgfbr3
Tgfb3-Tgfbr3	feedback	forward	background	background	forward	background	Cluster_1	Tgfb3	Tgfbr3
Colq-Musk	feedback	feedback	background	background	feedback	background	Cluster_1	Colq	Musk
Efna5-Epha6	feedback	feedback	background	background	feedback	background	Cluster_1	Efna5	Epha6
Efnb2-Epha6	feedback	feedback	background	background	feedback	background	Cluster_1	Efnb2	Epha6
Adamts3-Ccbe1	feedback	background	background	forward	feedback	background	Cluster_1	Adamts3	Ccbe1
Agrn-Musk	feedback	background	background	background	feedback	background	Cluster_1	Agrn	Musk
Cntn6-Notch1	feedback	background	background	forward	feedback	background	Cluster_1	Cntn6	Notch1
Sema3c-Plxna4	feedback	forward	background	background	feedback	background	Cluster_1	Sema3c	Plxna4
Sema3c-Plxnb1	feedback	forward	background	background	feedback	background	Cluster_1	Sema3c	Plxnb1
Sost-Lrp5	feedback	background	background	forward	feedback	background	Cluster_1	Sost	Lrp5
Sost-Lrp6	feedback	forward	background	forward	feedback	background	Cluster_1	Sost	Lrp6
Postn-Itgb1	feedback	backward	background	forward	feedback	background	Cluster_1	Postn	Itgb1
Postn-Egfr	feedback	forward	background	background	feedback	background	Cluster_1	Postn	Egfr
Postn-Itgb3	feedback	forward	background	forward	feedback	background	Cluster_1	Postn	Itgb3
Reln-Itgb3	feedback	forward	background	background	feedback	background	Cluster_1	Reln	Itgb3
Bmp7-Bmpr1b	feedback	forward	background	forward	feedback	background	Cluster_1	Bmp7	Bmpr1b
Bmp7-Bmpr2	feedback	feedback	background	background	feedback	background	Cluster_1	Bmp7	Bmpr2
Hsp90aa1-Cftr	feedback	feedback	background	background	feedback	background	Cluster_1	Hsp90aa1	Cftr
Reln-Notch1	feedback	backward	background	background	feedback	background	Cluster_1	Reln	Notch1
Sema4d-Plxnb1	backward	background	background	backward	feedback	background	Cluster_1	Sema4d	Plxnb1
Sema4d-Plxna2	feedback	backward	background	feedback	feedback	background	Cluster_1	Sema4d	Plxna2
Sema6a-Plxna2	feedback	background	background	forward	feedback	background	Cluster_1	Sema6a	Plxna2
Sema6a-Plxna4	feedback	forward	background	forward	feedback	background	Cluster_1	Sema6a	Plxna4
Adam12-Itga9	feedback	forward	background	forward	feedback	background	Cluster_1	Adam12	Itga9
Adam12-Itgb1	feedback	backward	background	forward	feedback	background	Cluster_1	Adam12	Itgb1
Grn-Sort1	backward	backward	background	forward	feedback	background	Cluster_1	Grn	Sort1
Jag2-Notch1	backward	backward	background	feedback	feedback	forward	Cluster_1	Jag2	Notch1
Jag1-Notch1	feedback	backward	background	backward	feedback	background	Cluster_1	Jag1	Notch1
Mfap2-Notch1	feedback	backward	background	feedback	feedback	background	Cluster_1	Mfap2	Notch1
Wnt5a-Notch1	feedback	background	background	feedback	feedback	background	Cluster_1	Wnt5a	Notch1
Wnt5a-Fzd3	feedback	background	background	backward	feedback	background	Cluster_1	Wnt5a	Fzd3
Wnt5a-Fzd7	feedback	backward	background	background	feedback	background	Cluster_1	Wnt5a	Fzd7
Wnt5a-Lrp5	feedback	background	background	forward	feedback	background	Cluster_1	Wnt5a	Lrp5
Wnt5a-Lrp6	feedback	background	background	forward	feedback	background	Cluster_1	Wnt5a	Lrp6
Wnt5a-Ryk	feedback	background	background	forward	feedback	background	Cluster_1	Wnt5a	Ryk
Wnt7a-Fzd3	backward	backward	background	backward	feedback	background	Cluster_1	Wnt7a	Fzd3
Wnt7a-Fzd7	backward	backward	background	background	feedback	background	Cluster_1	Wnt7a	Fzd7
Wnt7a-Lrp5	backward	backward	background	backward	feedback	background	Cluster_1	Wnt7a	Lrp5
Wnt7a-Lrp6	feedback	backward	background	backward	feedback	background	Cluster_1	Wnt7a	Lrp6
Gnai2-Oprd1	feedback	backward	background	forward	feedback	background	Cluster_1	Gnai2	Oprd1
Mmp9-Cd44	feedback	backward	background	feedback	feedback	background	Cluster_1	Mmp9	Cd44
Mmp9-Lrp1	feedback	backward	background	forward	feedback	background	Cluster_1	Mmp9	Lrp1
Mmp9-Tlr9	feedback	background	background	forward	feedback	background	Cluster_1	Mmp9	Tlr9
Il17f-Il17ra	backward	backward	background	background	feedback	background	Cluster_1	Il17f	Il17ra
Has2-Cd44	backward	background	background	background	backward	background	Cluster_1	Has2	Cd44
Has2-Hmmr	backward	background	background	background	backward	background	Cluster_1	Has2	Hmmr
Postn-Itga5	feedback	background	background	forward	feedback	background	Cluster_1	Postn	Itga5
Sema3c-Plxnd1	feedback	backward	background	backward	feedback	background	Cluster_1	Sema3c	Plxnd1
Adam17-Rhbdf2	backward	backward	background	feedback	feedback	background	Cluster_1	Adam17	Rhbdf2
Fgf9-Fgfr1	feedback	feedback	background	background	feedback	background	Cluster_1	Fgf9	Fgfr1
Fgf9-Fgfr2	backward	backward	background	background	feedback	background	Cluster_1	Fgf9	Fgfr2
Ntn1-Neo1	backward	backward	background	feedback	feedback	background	Cluster_1	Ntn1	Neo1
Ntn1-Unc5c	feedback	backward	background	background	feedback	background	Cluster_1	Ntn1	Unc5c
Bsg-Slc16a7	feedback	backward	background	forward	feedback	background	Cluster_1	Bsg	Slc16a7
Cdh1-Ptprm	feedback	background	background	forward	feedback	background	Cluster_1	Cdh1	Ptprm
Rspo2-Lgr6	feedback	background	background	backward	feedback	background	Cluster_1	Rspo2	Lgr6
Nlgn1-Nrxn3	feedback	background	background	forward	feedback	background	Cluster_1	Nlgn1	Nrxn3
Nlgn3-Nrxn3	feedback	background	background	forward	feedback	background	Cluster_1	Nlgn3	Nrxn3
Egf-Cd44	feedback	background	background	forward	feedback	background	Cluster_1	Egf	Cd44
Egf-Egfr	feedback	background	background	forward	feedback	background	Cluster_1	Egf	Egfr
Reln-Itga5	backward	backward	background	background	feedback	background	Cluster_1	Reln	Itga5
Dkk3-Kremen1	backward	backward	background	backward	feedback	background	Cluster_1	Dkk3	Kremen1
Mmp2-Itgb1	feedback	background	background	forward	feedback	background	Cluster_1	Mmp2	Itgb1
Mmp2-Itgb3	feedback	forward	background	forward	feedback	background	Cluster_1	Mmp2	Itgb3
Spon1-Lrp8	backward	backward	background	background	feedback	background	Cluster_1	Spon1	Lrp8
Calm2-Scn10a	feedback	backward	background	backward	feedback	background	Cluster_1	Calm2	Scn10a
Calm3-Scn10a	feedback	backward	background	background	feedback	background	Cluster_1	Calm3	Scn10a
Ebi3-Il6st	feedback	backward	background	forward	feedback	background	Cluster_1	Ebi3	Il6st
Sema5a-Plxnb3	feedback	backward	background	background	feedback	background	Cluster_1	Sema5a	Plxnb3
Psap-Lrp1	backward	backward	background	background	feedback	background	Cluster_2	Psap	Lrp1
Hsp90aa1-Lrp1	backward	feedback	background	background	feedback	background	Cluster_2	Hsp90aa1	Lrp1
Adam10-Lrp1	backward	backward	background	background	feedback	background	Cluster_2	Adam10	Lrp1
Calr-Lrp1	backward	feedback	background	background	feedback	background	Cluster_2	Calr	Lrp1
Apoe-Lrp1	backward	backward	background	background	backward	background	Cluster_2	Apoe	Lrp1
Ctsd-Lrp1	backward	backward	background	background	backward	background	Cluster_2	Ctsd	Lrp1
Tgfb3-Tgfbr1	feedback	forward	background	background	feedback	background	Cluster_2	Tgfb3	Tgfbr1
Bmp5-Bmpr2	feedback	forward	background	background	feedback	background	Cluster_2	Bmp5	Bmpr2
Bmp6-Bmpr2	feedback	forward	background	background	feedback	background	Cluster_2	Bmp6	Bmpr2
Adam17-Itgb6	feedback	feedback	background	background	feedback	background	Cluster_2	Adam17	Itgb6
Lrig1-Egfr	feedback	forward	background	forward	feedback	background	Cluster_2	Lrig1	Egfr
Plat-Lrp1	feedback	forward	background	background	feedback	background	Cluster_2	Plat	Lrp1
Efna5-Epha3	feedback	forward	background	background	feedback	background	Cluster_2	Efna5	Epha3
Bmp15-Bmpr1b	feedback	forward	background	background	feedback	background	Cluster_2	Bmp15	Bmpr1b
Gdf9-Bmpr1b	feedback	forward	background	background	feedback	background	Cluster_2	Gdf9	Bmpr1b
Bmp5-Bmpr1b	feedback	forward	background	background	feedback	background	Cluster_2	Bmp5	Bmpr1b
Bmp6-Bmpr1b	feedback	forward	background	background	feedback	background	Cluster_2	Bmp6	Bmpr1b
Efna5-Epha4	feedback	feedback	background	background	feedback	background	Cluster_2	Efna5	Epha4
Kitl-Kit	feedback	feedback	background	background	feedback	background	Cluster_2	Kitl	Kit
Cdh1-Egfr	feedback	feedback	background	background	feedback	background	Cluster_2	Cdh1	Egfr
Hsp90aa1-Egfr	feedback	feedback	background	background	feedback	background	Cluster_2	Hsp90aa1	Egfr
Hbegf-Egfr	feedback	forward	background	background	feedback	background	Cluster_2	Hbegf	Egfr
Zp3-Egfr	feedback	forward	background	background	feedback	background	Cluster_2	Zp3	Egfr
Adam10-Epha3	feedback	feedback	background	background	feedback	background	Cluster_2	Adam10	Epha3
Efnb2-Epha3	feedback	feedback	background	background	feedback	background	Cluster_2	Efnb2	Epha3
Rspo2-Znrf3	feedback	feedback	background	background	feedback	background	Cluster_2	Rspo2	Znrf3
Bmp15-Bmpr2	feedback	feedback	background	backward	feedback	background	Cluster_2	Bmp15	Bmpr2
Gdf9-Bmpr2	feedback	feedback	background	background	feedback	background	Cluster_2	Gdf9	Bmpr2
Hmgb1-Itgb3	backward	backward	background	backward	feedback	background	Cluster_2	Hmgb1	Itgb3
Lgals3-Itgb3	feedback	forward	background	feedback	feedback	background	Cluster_2	Lgals3	Itgb3
Sema3e-Plxna1	backward	feedback	background	background	feedback	background	Cluster_2	Sema3e	Plxna1
Ctf1-Il6st	feedback	feedback	background	background	feedback	background	Cluster_2	Ctf1	Il6st
Fgf9-Fgfr3	feedback	feedback	background	background	feedback	background	Cluster_2	Fgf9	Fgfr3
Rgmb-Neo1	backward	backward	background	background	feedback	background	Cluster_2	Rgmb	Neo1
Gdf9-Acvr2a	backward	backward	background	background	feedback	backward	Cluster_2	Gdf9	Acvr2a
Jam3-Itgb1	feedback	backward	background	forward	feedback	background	Cluster_2	Jam3	Itgb1
Tgfb2-Tgfbr1	feedback	feedback	background	background	feedback	background	Cluster_2	Tgfb2	Tgfbr1
Bmp15-Tgfbr1	feedback	feedback	background	backward	feedback	backward	Cluster_2	Bmp15	Tgfbr1
Gdf9-Tgfbr1	feedback	feedback	background	background	feedback	backward	Cluster_2	Gdf9	Tgfbr1
Adam10-Tspan5	feedback	backward	background	forward	feedback	background	Cluster_2	Adam10	Tspan5
Arf6-Pld1	backward	backward	background	background	feedback	forward	Cluster_2	Arf6	Pld1
Bmp7-Acvrl1	backward	backward	background	background	backward	background	Cluster_3	Bmp7	Acvrl1
Pla2g1b-Pla2r1	backward	backward	background	background	backward	background	Cluster_3	Pla2g1b	Pla2r1
Reln-Itga3	backward	backward	background	background	backward	background	Cluster_3	Reln	Itga3
Fga-Itgb3	backward	backward	background	background	backward	background	Cluster_3	Fga	Itgb3
Rln3-Rxfp2	backward	background	background	backward	backward	background	Cluster_3	Rln3	Rxfp2
Tslp-Crlf2	backward	backward	background	background	feedback	background	Cluster_3	Tslp	Crlf2
Il15-Il2ra	backward	background	background	backward	feedback	background	Cluster_3	Il15	Il2ra
Il15-Il2rb	backward	background	background	feedback	feedback	background	Cluster_3	Il15	Il2rb
Cxcl3-Cxcr3	feedback	background	background	forward	feedback	background	Cluster_3	Cxcl3	Cxcr3
Ebi3-Il27ra	feedback	background	forward	forward	feedback	background	Cluster_3	Ebi3	Il27ra
Apob-Lrp1	backward	backward	background	backward	backward	background	Cluster_3	Apob	Lrp1
Bgn-Cd44	backward	background	background	backward	backward	background	Cluster_3	Bgn	Cd44
Edn1-Ednrb	backward	backward	background	backward	feedback	background	Cluster_3	Edn1	Ednrb
Ptgs2-Ptger3	forward	background	forward	forward	forward	background	Cluster_3	Ptgs2	Ptger3
Vcam1-Itga9	background	background	background	forward	background	background	Cluster_3	Vcam1	Itga9
Adam12-Sdc4	backward	backward	background	background	feedback	background	Cluster_3	Adam12	Sdc4
Bmp4-Bmpr1b	backward	background	background	feedback	feedback	background	Cluster_3	Bmp4	Bmpr1b
Tgfb3-Eng	backward	background	background	background	background	background	Cluster_3	Tgfb3	Eng
Zp3-Zp3r	backward	background	background	feedback	backward	background	Cluster_3	Zp3	Zp3r
Fgf6-Fgfr1	backward	backward	background	background	feedback	background	Cluster_3	Fgf6	Fgfr1
Fgf6-Fgfr2	backward	background	background	background	backward	background	Cluster_3	Fgf6	Fgfr2
Sema6d-Kdr	backward	backward	background	background	backward	background	Cluster_3	Sema6d	Kdr
Sema6d-Plxna4	backward	backward	background	background	backward	background	Cluster_3	Sema6d	Plxna4
Fgf15-Fgfr1	backward	backward	background	background	backward	background	Cluster_3	Fgf15	Fgfr1
Fgf15-Fgfr2	backward	backward	background	background	backward	background	Cluster_3	Fgf15	Fgfr2
Rspo2-Lgr5	backward	backward	background	background	feedback	background	Cluster_3	Rspo2	Lgr5
Tgfa-Egfr	feedback	backward	background	backward	feedback	background	Cluster_3	Tgfa	Egfr
Tgfa-Erbb4	backward	background	background	backward	backward	background	Cluster_3	Tgfa	Erbb4
Cntn2-Cntn1	feedback	backward	background	backward	feedback	background	Cluster_3	Cntn2	Cntn1
Prl7d1-Prlr	backward	background	background	forward	backward	background	Cluster_3	Prl7d1	Prlr
Efna5-Epha5	backward	background	background	backward	backward	background	Cluster_3	Efna5	Epha5
Il3-Il2ra	backward	background	background	backward	backward	background	Cluster_3	Il3	Il2ra
St6gal1-Cd22	backward	backward	background	background	backward	background	Cluster_3	St6gal1	Cd22
Pdgfb-Pdgfra	background	background	backward	background	background	forward	Cluster_3	Pdgfb	Pdgfra
Tac1-Tacr1	backward	background	background	background	backward	background	Cluster_3	Tac1	Tacr1
Tac2-Tacr1	backward	backward	background	background	backward	background	Cluster_3	Tac2	Tacr1
Ntn1-Unc5d	backward	backward	background	background	backward	background	Cluster_3	Ntn1	Unc5d
Pdgfc-Pdgfra	background	background	background	forward	forward	background	Cluster_3	Pdgfc	Pdgfra
Hgf-Sdc2	backward	background	background	feedback	backward	background	Cluster_3	Hgf	Sdc2
Hgf-Cd44	feedback	background	forward	forward	feedback	background	Cluster_3	Hgf	Cd44
Hgf-Plxnb1	backward	background	background	forward	feedback	background	Cluster_3	Hgf	Plxnb1
Tgm2-Sdc4	backward	backward	background	forward	feedback	background	Cluster_3	Tgm2	Sdc4
Il16-Cd4	feedback	backward	forward	forward	feedback	background	Cluster_3	Il16	Cd4
Il16-Kcnj15	feedback	backward	background	forward	feedback	background	Cluster_3	Il16	Kcnj15
Efna5-Epha2	backward	backward	background	background	backward	background	Cluster_3	Efna5	Epha2
Calm2-Grm7	backward	backward	background	background	backward	background	Cluster_3	Calm2	Grm7
Calm3-Grm7	backward	backward	background	background	backward	background	Cluster_3	Calm3	Grm7
Hmgb1-Cxcr4	backward	backward	background	forward	feedback	background	Cluster_3	Hmgb1	Cxcr4
Mif-Cxcr4	backward	backward	background	forward	feedback	backward	Cluster_3	Mif	Cxcr4
Efna5-Epha7	backward	backward	background	feedback	feedback	background	Cluster_3	Efna5	Epha7
Efna1-Epha7	backward	backward	background	background	feedback	background	Cluster_3	Efna1	Epha7
Efnb2-Epha7	backward	backward	background	background	feedback	background	Cluster_3	Efnb2	Epha7
Fgf1-Cd44	feedback	feedback	background	background	feedback	background	Cluster_3	Fgf1	Cd44
Bsg-Cd44	feedback	backward	background	feedback	feedback	background	Cluster_3	Bsg	Cd44
Mif-Cd44	feedback	backward	background	forward	feedback	background	Cluster_3	Mif	Cd44
Apoe-Sorl1	backward	backward	background	background	feedback	backward	Cluster_3	Apoe	Sorl1
Tnfsf13b-Tnfrsf13c	backward	backward	background	background	feedback	backward	Cluster_3	Tnfsf13b	Tnfrsf13c
Adam17-Itga5	background	backward	feedback	feedback	background	backward	Cluster_3	Adam17	Itga5
Adam17-Itga6	backward	backward	forward	forward	feedback	forward	Cluster_3	Adam17	Itga6
Adam17-Aplp2	backward	backward	background	background	feedback	feedback	Cluster_3	Adam17	Aplp2
Adam17-Cd9	background	backward	backward	backward	forward	feedback	Cluster_3	Adam17	Cd9
Adam9-Itga6	backward	background	feedback	feedback	background	backward	Cluster_3	Adam9	Itga6
Adam9-Itgb1	background	backward	backward	feedback	background	backward	Cluster_3	Adam9	Itgb1
Efnb2-Epha4	backward	backward	forward	forward	feedback	forward	Cluster_3	Efnb2	Epha4
Efnb2-Ephb4	backward	backward	forward	background	feedback	forward	Cluster_3	Efnb2	Ephb4
Adam10-Notch1	backward	background	forward	feedback	feedback	background	Cluster_3	Adam10	Notch1
Adam10-Cadm1	backward	forward	forward	feedback	feedback	forward	Cluster_3	Adam10	Cadm1
Adam10-Tspan14	backward	feedback	forward	feedback	feedback	forward	Cluster_3	Adam10	Tspan14
Cdh1-Itgb7	background	backward	backward	backward	background	backward	Cluster_4	Cdh1	Itgb7
Fn1-Itgb7	background	backward	background	background	background	background	Cluster_4	Fn1	Itgb7
Gc-Lrp2	backward	backward	background	background	backward	background	Cluster_4	Gc	Lrp2
Ptpn6-Cd22	backward	backward	background	background	background	background	Cluster_4	Ptpn6	Cd22
Cdh1-Itgae	background	backward	backward	backward	background	backward	Cluster_4	Cdh1	Itgae
Efna2-Epha4	forward	forward	forward	background	background	feedback	Cluster_4	Efna2	Epha4
Hsp90aa1-Fgfr3	background	forward	backward	backward	background	feedback	Cluster_4	Hsp90aa1	Fgfr3
Apoe-Lrp5	forward	forward	forward	forward	forward	background	Cluster_4	Apoe	Lrp5
Tdgf1-Lrp5	feedback	feedback	forward	background	backward	background	Cluster_4	Tdgf1	Lrp5
Apoe-Lrp6	background	forward	forward	background	background	forward	Cluster_4	Apoe	Lrp6
Tdgf1-Lrp6	feedback	backward	background	background	backward	forward	Cluster_4	Tdgf1	Lrp6
Apoe-Ldlr	feedback	feedback	forward	background	backward	background	Cluster_4	Apoe	Ldlr
Apoe-Sdc1	feedback	feedback	forward	background	feedback	feedback	Cluster_4	Apoe	Sdc1
Fgf4-Fgfr1	feedback	background	forward	background	background	background	Cluster_4	Fgf4	Fgfr1
Fgf4-Fgfr2	feedback	background	forward	background	backward	background	Cluster_4	Fgf4	Fgfr2
Gdf3-Tgfbr1	feedback	forward	forward	background	backward	forward	Cluster_4	Gdf3	Tgfbr1
Tdgf1-Tgfbr1	feedback	forward	forward	background	backward	forward	Cluster_4	Tdgf1	Tgfbr1
Rtn2-Rtn4r	background	backward	backward	backward	background	backward	Cluster_4	Rtn2	Rtn4r
Icam1-Itgam	background	backward	backward	background	backward	backward	Cluster_4	Icam1	Itgam
Hp-Itgam	backward	backward	backward	background	backward	backward	Cluster_4	Hp	Itgam
Jam3-Itgam	backward	backward	backward	background	backward	backward	Cluster_4	Jam3	Itgam
Fyn-Spn	backward	backward	backward	forward	forward	background	Cluster_4	Fyn	Spn
Icam1-Spn	backward	backward	backward	forward	feedback	background	Cluster_4	Icam1	Spn
Slit1-Plxna1	backward	backward	background	background	backward	background	Cluster_4	Slit1	Plxna1
Slit1-Flrt3	backward	backward	background	background	backward	background	Cluster_4	Slit1	Flrt3
Slit1-Gpc1	backward	backward	background	background	feedback	background	Cluster_4	Slit1	Gpc1
Vegfa-Kdr	backward	backward	background	background	backward	background	Cluster_4	Vegfa	Kdr
Cx3cl1-Itgb3	backward	backward	background	background	backward	background	Cluster_4	Cx3cl1	Itgb3
Vcan-Egfr	backward	backward	background	background	backward	background	Cluster_4	Vcan	Egfr
Plau-Lrp1	backward	backward	background	background	backward	background	Cluster_4	Plau	Lrp1
Cxcl12-Cxcr4	feedback	background	background	forward	feedback	background	Cluster_4	Cxcl12	Cxcr4
Cxcl12-Agtr1a	backward	backward	background	background	backward	background	Cluster_4	Cxcl12	Agtr1a
Cxcl12-Itgb3	backward	backward	background	background	backward	background	Cluster_4	Cxcl12	Itgb3
Prl3b1-Prlr	background	backward	backward	background	background	background	Cluster_4	Prl3b1	Prlr
Trf-Tfrc	backward	backward	background	forward	feedback	background	Cluster_4	Trf	Tfrc
Icam2-Itgal	background	backward	background	forward	forward	forward	Cluster_4	Icam2	Itgal
Icam2-Itgam	background	backward	background	forward	forward	forward	Cluster_4	Icam2	Itgam
Icam1-Itgal	background	backward	background	background	background	background	Cluster_4	Icam1	Itgal
Jam3-Itgal	backward	backward	background	background	feedback	background	Cluster_4	Jam3	Itgal
Calr-Scarf1	backward	backward	background	background	backward	background	Cluster_4	Calr	Scarf1
Ntn3-Dcc	backward	backward	background	background	backward	background	Cluster_4	Ntn3	Dcc
Tnfsf13b-Tnfrsf13b	backward	backward	backward	background	feedback	background	Cluster_4	Tnfsf13b	Tnfrsf13b
Mfge8-Itgb3	background	background	background	background	backward	forward	Cluster_4	Mfge8	Itgb3
Spp1-Itgb3	background	background	forward	backward	background	background	Cluster_4	Spp1	Itgb3
Spp1-Cd44	background	background	background	forward	background	background	Cluster_4	Spp1	Cd44
Adam15-Itga9	backward	backward	background	forward	background	background	Cluster_4	Adam15	Itga9
Spp1-Itga8	backward	backward	background	background	backward	forward	Cluster_4	Spp1	Itga8
Spp1-Itga9	backward	backward	background	background	feedback	background	Cluster_4	Spp1	Itga9
Dlk1-Notch2	background	background	background	forward	feedback	background	Cluster_4	Dlk1	Notch2
Dll3-Notch3	background	backward	backward	background	background	background	Cluster_4	Dll3	Notch3
Ada-Adora2b	background	background	background	forward	forward	background	Cluster_4	Ada	Adora2b
Il15-Il2rg	feedback	background	forward	forward	forward	background	Cluster_4	Il15	Il2rg
Lefty1-Acvr1	background	background	forward	forward	forward	forward	Cluster_4	Lefty1	Acvr1
Selplg-Selp	forward	background	forward	forward	forward	background	Cluster_4	Selplg	Selp
Il18-Il18rap	forward	background	forward	forward	forward	forward	Cluster_4	Il18	Il18rap
Nlgn2-Nrxn1	forward	background	forward	forward	forward	forward	Cluster_4	Nlgn2	Nrxn1
Wnt3a-Fzd2	background	background	forward	forward	forward	forward	Cluster_4	Wnt3a	Fzd2
Il15-Il15ra	forward	background	forward	forward	forward	forward	Cluster_4	Il15	Il15ra
Col4a4-Cd93	forward	background	forward	forward	forward	forward	Cluster_4	Col4a4	Cd93
Cxcl10-Tlr4	forward	background	forward	forward	forward	forward	Cluster_4	Cxcl10	Tlr4
S100a1-Tlr4	forward	background	forward	forward	forward	forward	Cluster_4	S100a1	Tlr4
Cxcl10-Sdc4	backward	backward	background	forward	forward	forward	Cluster_4	Cxcl10	Sdc4
Vegfb-Flt1	backward	backward	background	background	background	background	Cluster_4	Vegfb	Flt1
Cxcl1-Cxcr2	background	backward	background	background	background	background	Cluster_4	Cxcl1	Cxcr2
Igf1-Igf1r	background	background	forward	forward	forward	forward	Cluster_4	Igf1	Igf1r
Icam2-Itgb2	background	background	forward	forward	forward	forward	Cluster_4	Icam2	Itgb2
Tln1-Itgb2	background	background	forward	forward	forward	forward	Cluster_4	Tln1	Itgb2
Col18a1-Gpc1	backward	backward	background	background	backward	background	Cluster_4	Col18a1	Gpc1
Vcan-Cd44	backward	backward	background	background	background	background	Cluster_4	Vcan	Cd44
Vim-Cd44	forward	background	forward	forward	forward	forward	Cluster_4	Vim	Cd44
Col1a2-Cd44	forward	background	forward	forward	forward	background	Cluster_4	Col1a2	Cd44
Col1a2-Cd93	forward	background	forward	forward	forward	forward	Cluster_4	Col1a2	Cd93
Plau-Itgb2	forward	background	forward	forward	forward	forward	Cluster_4	Plau	Itgb2
Thbs1-Itga3	forward	feedback	feedback	forward	background	background	Cluster_4	Thbs1	Itga3
Tfpi-F3	background	background	backward	backward	background	background	Cluster_4	Tfpi	F3
Vegfa-Nrp2	background	forward	forward	forward	background	forward	Cluster_4	Vegfa	Nrp2
Col1a1-Itgb1	background	background	forward	background	background	background	Cluster_4	Col1a1	Itgb1
Mst1-Mst1r	forward	background	background	background	background	forward	Cluster_4	Mst1	Mst1r
Npy-Dpp4	background	forward	forward	background	background	background	Cluster_4	Npy	Dpp4
Grn-Tnfrsf1b	background	background	forward	forward	forward	background	Cluster_4	Grn	Tnfrsf1b
Slit2-Plxna1	backward	backward	background	background	backward	background	Cluster_4	Slit2	Plxna1
Areg-Egfr	backward	backward	background	background	backward	background	Cluster_4	Areg	Egfr
Gdf5-Ror2	backward	backward	background	background	background	background	Cluster_4	Gdf5	Ror2
Slit2-Robo1	backward	backward	background	background	backward	background	Cluster_4	Slit2	Robo1
Adam2-Itgb1	background	background	background	background	background	forward	Cluster_4	Adam2	Itgb1
F2-F2rl1	background	backward	feedback	forward	background	backward	Cluster_4	F2	F2rl1
Osm-Lifr	background	forward	forward	background	background	forward	Cluster_4	Osm	Lifr
Mif-Cd74	background	background	background	background	forward	background	Cluster_4	Mif	Cd74
Wnt5a-Fzd5	backward	background	background	background	backward	background	Cluster_4	Wnt5a	Fzd5
Ptn-Sdc4	background	background	background	forward	forward	background	Cluster_4	Ptn	Sdc4
Ptn-Ptprb	backward	background	background	background	backward	background	Cluster_4	Ptn	Ptprb
Ptn-Ptprz1	backward	background	background	background	background	background	Cluster_4	Ptn	Ptprz1
Ptn-Sdc1	backward	backward	background	forward	feedback	background	Cluster_4	Ptn	Sdc1
Wnt7a-Fzd5	backward	backward	background	background	backward	background	Cluster_4	Wnt7a	Fzd5
Wnt7a-Fzd1	backward	backward	background	background	backward	background	Cluster_4	Wnt7a	Fzd1
Wnt7a-Fzd4	backward	backward	background	background	backward	background	Cluster_4	Wnt7a	Fzd4
Wnt7a-Fzd9	backward	backward	background	background	backward	background	Cluster_4	Wnt7a	Fzd9
Ptpn11-Ros1	backward	backward	background	background	backward	background	Cluster_4	Ptpn11	Ros1
Ptpn6-Ros1	backward	backward	background	background	background	background	Cluster_4	Ptpn6	Ros1
Cd24a-Selp	backward	background	background	forward	feedback	background	Cluster_4	Cd24a	Selp
Cd200-Cd200r1	background	background	background	forward	forward	background	Cluster_4	Cd200	Cd200r1
Wnt5a-Fzd4	backward	backward	background	background	backward	background	Cluster_4	Wnt5a	Fzd4
Bdnf-Sorcs2	backward	backward	background	background	background	background	Cluster_4	Bdnf	Sorcs2
Bdnf-Sort1	backward	backward	background	background	backward	background	Cluster_4	Bdnf	Sort1
Hbegf-Cd9	backward	backward	background	feedback	feedback	forward	Cluster_4	Hbegf	Cd9
Efnb2-Ephb1	feedback	feedback	background	background	feedback	background	Cluster_4	Efnb2	Ephb1
Tac2-Tacr3	backward	feedback	background	background	feedback	background	Cluster_4	Tac2	Tacr3
Efna1-Epha3	feedback	feedback	background	background	feedback	background	Cluster_4	Efna1	Epha3
Hspa1b-Lrp1	backward	feedback	background	background	feedback	background	Cluster_4	Hspa1b	Lrp1
Dscam-Dcc	feedback	feedback	background	background	feedback	background	Cluster_4	Dscam	Dcc
Ntn1-Dcc	backward	feedback	background	background	feedback	background	Cluster_4	Ntn1	Dcc
Gdf5-Acvr2b	backward	backward	backward	background	backward	background	Cluster_4	Gdf5	Acvr2b
Gdf5-Bmpr1b	backward	backward	background	background	backward	background	Cluster_4	Gdf5	Bmpr1b
Gdf5-Bmpr2	backward	backward	background	background	backward	background	Cluster_4	Gdf5	Bmpr2
Fgf8-Fgfr4	backward	backward	background	background	backward	background	Cluster_4	Fgf8	Fgfr4
Fgf9-Fgfr4	backward	feedback	background	background	backward	background	Cluster_4	Fgf9	Fgfr4
L1cam-Cntn1	backward	backward	background	background	feedback	background	Cluster_4	L1cam	Cntn1
L1cam-Itgb3	backward	feedback	background	background	feedback	background	Cluster_4	L1cam	Itgb3
Fgf7-Fgfr1	backward	backward	backward	background	backward	background	Cluster_4	Fgf7	Fgfr1
Fgf7-Fgfr2	backward	backward	background	background	backward	background	Cluster_4	Fgf7	Fgfr2
Fgf20-Fgfr1	background	backward	background	background	background	background	Cluster_4	Fgf20	Fgfr1
Fgf20-Fgfr2	backward	backward	background	background	background	background	Cluster_4	Fgf20	Fgfr2
Cd14-Cd55	backward	background	background	background	background	background	Cluster_4	Cd14	Cd55
Efna1-Epha10	backward	backward	background	background	backward	background	Cluster_4	Efna1	Epha10
Efna5-Epha10	backward	backward	background	background	feedback	background	Cluster_4	Efna5	Epha10
Adam10-Itgav	background	backward	background	background	background	background	Cluster_4	Adam10	Itgav
Icam1-Itgav	background	backward	backward	backward	backward	feedback	Cluster_4	Icam1	Itgav
Vegfa-Itgav	background	backward	background	background	backward	background	Cluster_4	Vegfa	Itgav
L1cam-Itga5	background	backward	background	background	background	background	Cluster_4	L1cam	Itga5
L1cam-Itgav	backward	backward	backward	background	feedback	forward	Cluster_4	L1cam	Itgav
Fgf1-Fgfr1	backward	backward	backward	background	feedback	feedback	Cluster_4	Fgf1	Fgfr1
Fgf1-Fgfr2	backward	backward	backward	background	backward	backward	Cluster_4	Fgf1	Fgfr2
Cthrc1-Fzd3	background	backward	backward	backward	background	feedback	Cluster_4	Cthrc1	Fzd3
Cthrc1-Fzd5	background	background	backward	backward	background	backward	Cluster_4	Cthrc1	Fzd5
Adam10-Il6ra	background	backward	backward	background	backward	feedback	Cluster_4	Adam10	Il6ra
Fgf3-Fgfr1	background	backward	backward	backward	background	backward	Cluster_4	Fgf3	Fgfr1
Tdgf1-Gpc1	background	background	backward	background	forward	forward	Cluster_4	Tdgf1	Gpc1
Calr-Mpl	background	backward	backward	backward	background	feedback	Cluster_4	Calr	Mpl
Tnfsf13b-Tnfrsf17	background	backward	feedback	feedback	background	feedback	Cluster_4	Tnfsf13b	Tnfrsf17
Apoe-Lrp2	feedback	feedback	feedback	feedback	backward	backward	Cluster_5	Apoe	Lrp2
Apoe-Sdc4	feedback	feedback	feedback	feedback	backward	backward	Cluster_5	Apoe	Sdc4
Tcn2-Lrp2	backward	feedback	backward	background	backward	backward	Cluster_5	Tcn2	Lrp2
Arf4-Lrp2	backward	feedback	backward	background	backward	feedback	Cluster_5	Arf4	Lrp2
Cst3-Lrp2	feedback	feedback	feedback	forward	backward	backward	Cluster_5	Cst3	Lrp2
Mfge8-Itgb1	feedback	feedback	feedback	background	backward	background	Cluster_5	Mfge8	Itgb1
Mfge8-Itgb5	feedback	feedback	forward	background	backward	background	Cluster_5	Mfge8	Itgb5
Spp1-Itgb1	backward	feedback	feedback	feedback	background	backward	Cluster_5	Spp1	Itgb1
Spp1-Itgb5	backward	feedback	feedback	feedback	background	backward	Cluster_5	Spp1	Itgb5
Tln1-Itgb1	feedback	feedback	feedback	feedback	backward	backward	Cluster_5	Tln1	Itgb1
Spint1-St14	feedback	feedback	feedback	background	backward	backward	Cluster_5	Spint1	St14
Cdh1-Fgfr1	feedback	feedback	feedback	feedback	backward	backward	Cluster_5	Cdh1	Fgfr1
Pros1-Tyro3	feedback	feedback	feedback	feedback	backward	backward	Cluster_5	Pros1	Tyro3
Adam15-Itgb1	feedback	feedback	feedback	background	backward	background	Cluster_5	Adam15	Itgb1
Gdf3-Acvr2b	backward	backward	feedback	background	backward	backward	Cluster_5	Gdf3	Acvr2b
Lgals8-Itga3	feedback	feedback	feedback	background	backward	backward	Cluster_5	Lgals8	Itga3
Efnb3-Ephb6	background	background	feedback	background	background	backward	Cluster_5	Efnb3	Ephb6
Efnb3-Epha4	background	background	feedback	background	background	backward	Cluster_5	Efnb3	Epha4
Efnb3-Ephb3	background	background	feedback	background	background	backward	Cluster_5	Efnb3	Ephb3
Timp1-Cd63	background	backward	feedback	feedback	background	backward	Cluster_5	Timp1	Cd63
Timp1-Itgb1	backward	backward	feedback	feedback	background	backward	Cluster_5	Timp1	Itgb1
Cubn-Lrp2	background	background	backward	background	background	backward	Cluster_5	Cubn	Lrp2
Pyy-Dpp4	feedback	feedback	feedback	forward	background	backward	Cluster_5	Pyy	Dpp4
Bmp4-Bmpr2	background	background	feedback	feedback	background	backward	Cluster_5	Bmp4	Bmpr2
Gnas-Pth1r	forward	feedback	feedback	feedback	background	backward	Cluster_5	Gnas	Pth1r
Lama1-Itgb1	forward	feedback	feedback	feedback	background	backward	Cluster_5	Lama1	Itgb1
Lman1-Mcfd2	background	feedback	feedback	feedback	background	backward	Cluster_5	Lman1	Mcfd2
Lamb1-Itga6	background	forward	feedback	feedback	forward	backward	Cluster_5	Lamb1	Itga6
Lamb1-Itgb1	forward	feedback	feedback	feedback	background	backward	Cluster_5	Lamb1	Itgb1
Fgf10-Fgfr3	background	forward	feedback	forward	background	background	Cluster_5	Fgf10	Fgfr3
Fgf10-Fgfr1	background	feedback	feedback	feedback	background	backward	Cluster_5	Fgf10	Fgfr1
Fgf10-Fgfr2	forward	feedback	feedback	feedback	background	backward	Cluster_5	Fgf10	Fgfr2
Fn1-Itga3	feedback	feedback	feedback	feedback	background	backward	Cluster_5	Fn1	Itga3
Fn1-Itga5	background	feedback	feedback	feedback	background	backward	Cluster_5	Fn1	Itga5
Fn1-Itgb1	forward	feedback	feedback	feedback	background	backward	Cluster_5	Fn1	Itgb1
Jam2-Itgb1	background	feedback	feedback	feedback	background	backward	Cluster_5	Jam2	Itgb1
Col4a1-Itgb1	backward	feedback	feedback	feedback	background	backward	Cluster_5	Col4a1	Itgb1
Col4a2-Itgb1	forward	feedback	feedback	feedback	background	backward	Cluster_5	Col4a2	Itgb1
App-Notch2	background	background	feedback	feedback	forward	background	Cluster_6	App	Notch2
App-Tspan15	background	background	feedback	feedback	background	backward	Cluster_6	App	Tspan15
App-Lrp10	background	forward	feedback	feedback	forward	backward	Cluster_6	App	Lrp10
App-Lrp2	background	backward	backward	backward	background	backward	Cluster_6	App	Lrp2
Sema4g-Plxnb2	feedback	feedback	feedback	background	background	forward	Cluster_6	Sema4g	Plxnb2
Agrn-Lrp4	background	background	backward	backward	background	backward	Cluster_6	Agrn	Lrp4
App-Lrp4	background	background	backward	feedback	background	backward	Cluster_6	App	Lrp4
Bsg-Slc16a1	background	feedback	feedback	feedback	background	backward	Cluster_6	Bsg	Slc16a1
Fbln1-Itgb1	background	backward	feedback	feedback	background	backward	Cluster_6	Fbln1	Itgb1
S100a10-Trpv5	background	backward	backward	backward	background	backward	Cluster_6	S100a10	Trpv5
S100a10-Trpv6	background	backward	backward	background	background	backward	Cluster_6	S100a10	Trpv6
Wnt3a-Fzd7	background	backward	backward	background	background	backward	Cluster_6	Wnt3a	Fzd7
Wnt3a-Fzd5	backward	backward	backward	backward	backward	backward	Cluster_6	Wnt3a	Fzd5
Wnt3a-Lrp6	backward	backward	backward	backward	backward	backward	Cluster_6	Wnt3a	Lrp6
Apoa1-Lrp2	feedback	feedback	backward	background	backward	backward	Cluster_6	Apoa1	Lrp2
Wnt3a-Fzd3	background	feedback	background	background	background	backward	Cluster_6	Wnt3a	Fzd3
Wnt7b-Fzd3	background	background	background	background	background	backward	Cluster_6	Wnt7b	Fzd3
Psen1-Notch2	background	forward	feedback	feedback	background	background	Cluster_6	Psen1	Notch2
Mmp12-Plaur	background	background	backward	backward	background	backward	Cluster_6	Mmp12	Plaur
Serpine2-Plaur	background	feedback	feedback	feedback	background	feedback	Cluster_6	Serpine2	Plaur
Gdf3-Acvr1b	background	background	background	background	background	forward	Cluster_6	Gdf3	Acvr1b
Tdgf1-Acvr1b	background	background	background	background	background	backward	Cluster_6	Tdgf1	Acvr1b
Dkk1-Kremen1	backward	background	background	backward	backward	background	Cluster_6	Dkk1	Kremen1
Lif-Il6st	background	forward	forward	background	background	forward	Cluster_6	Lif	Il6st
Efna4-Epha1	background	background	feedback	feedback	background	backward	Cluster_6	Efna4	Epha1
Nppb-Npr2	background	background	backward	background	background	backward	Cluster_6	Nppb	Npr2
Wnt3a-Fzd6	background	background	backward	background	background	backward	Cluster_6	Wnt3a	Fzd6
Igf2-Igf2r	background	background	backward	backward	background	backward	Cluster_6	Igf2	Igf2r
Mfge8-Pdgfrb	background	background	forward	background	background	backward	Cluster_6	Mfge8	Pdgfrb
Pdgfa-Pdgfrb	background	background	feedback	background	background	backward	Cluster_6	Pdgfa	Pdgfrb

## Sheet: Fig 4b
Cluster	ID	Description	GeneRatio	BgRatio	pvalue	p.adjust	qvalue	geneID	Count
cluster_1	mmu04151	PI3K-Akt signaling pathway	0.241071	0.039581	1.54317e-14	1.47372e-12	9.17777e-13	Fgf18/Comp/Il4/Angpt2/Angpt1/Efna5/Efna2/Fgf8/Egf/Lamc2/Pdgfb/Reln/Hsp90aa1/Fgf9/Igf1r/Fgfr1/Fgfr2/Il2ra/Itga8/Tek/Erbb4/Itga6/Itgb1/Egfr/Itgb3/Itga9/Itga5	27
cluster_1	mmu04512	ECM-receptor interaction	0.125	0.00970232	2.51403e-12	9.60358e-11	5.98074e-11	Comp/Npnt/Lamc2/Agrn/Reln/Cd36/Itga8/Itga6/Itgb1/Itgb3/Itga9/Cd44/Hmmr/Itga5	14
cluster_1	mmu04060	Cytokine-cytokine receptor interaction	0.1875	0.032194	4.58428e-11	1.34356e-09	8.36716e-10	Bmp6/Bmp7/Tgfb3/Cxcl14/Il4/Cxcl13/Bmp15/Gdf9/Tgfb2/Il17f/Ebi3/Acvr1/Cd40/Cxcr4/Il2ra/Cxcr3/Acvr1b/Bmpr1b/Bmpr2/Il17ra/Il6st	21
cluster_1	mmu04014	Ras signaling pathway	0.142857	0.0259096	2.58183e-08	5.47922e-07	3.41224e-07	Calm2/Calm3/Fgf18/Angpt2/Angpt1/Efna5/Efna2/Fgf8/Egf/Pdgfb/Fgf9/Igf1r/Fgfr1/Fgfr2/Tek/Egfr	16
cluster_1	mmu04010	MAPK signaling pathway	0.151786	0.0324146	1.01079e-07	1.7551e-06	1.09301e-06	Tgfb3/Fgf18/Angpt2/Angpt1/Efna5/Efna2/Fgf8/Egf/Pdgfb/Tgfb2/Fgf9/Igf1r/Fgfr1/Fgfr2/Tek/Erbb4/Egfr	17
cluster_1	mmu04550	Signaling pathways regulating pluripotency of stem cells	0.107143	0.0154355	1.34645e-07	2.01044e-06	1.25203e-06	Wnt5a/Wnt7a/Igf1r/Acvr1/Fgfr1/Fgfr2/Acvr1b/Bmpr1b/Bmpr2/Fzd3/Fzd7/Il6st	12
cluster_1	mmu04810	Regulation of actin cytoskeleton	0.133929	0.0254686	1.36837e-07	2.01044e-06	1.25203e-06	Fgf18/Fgf8/Egf/Pdgfb/Fgf9/Fgfr1/Fgfr2/Cxcr4/Itga8/Itga6/Itgb1/Egfr/Itgb3/Itga9/Itga5	15
cluster_1	mmu01522	Endocrine resistance	0.0892857	0.0102536	1.88367e-07	2.56986e-06	1.60041e-06	Jag1/Jag2/Mmp2/Hbegf/Mmp9/Notch2/Igf1r/Adcy8/Notch1/Egfr	10
cluster_1	mmu04510	Focal adhesion	0.116071	0.0223815	1.16846e-06	1.3128e-05	8.17563e-06	Comp/Egf/Lamc2/Pdgfb/Reln/Igf1r/Itga8/Itga6/Itgb1/Egfr/Itgb3/Itga9/Itga5	13
cluster_1	mmu04514	Cell adhesion molecules	0.107143	0.0200662	2.28249e-06	2.17978e-05	1.35748e-05	Cdh1/Nlgn1/Nlgn3/Cd40/Itga8/Sdc2/Itga6/Itgb1/Itga9/Neo1/Ptprm/Nrxn3	12
cluster_1	mmu04350	TGF-beta signaling pathway	0.0803571	0.0109151	3.30754e-06	2.9807e-05	1.85626e-05	Bmp6/Bmp7/Tgfb3/Tgfb2/Acvr1/Acvr1b/Bmpr1b/Bmpr2/Neo1	9
cluster_1	mmu04390	Hippo signaling pathway	0.0982143	0.0173098	3.43326e-06	2.9807e-05	1.85626e-05	Bmp6/Bmp7/Tgfb3/Wnt5a/Tgfb2/Wnt7a/Cdh1/Bmpr1b/Bmpr2/Fzd3/Fzd7	11
cluster_1	mmu04310	Wnt signaling pathway	0.0982143	0.0188534	7.83678e-06	6.23677e-05	3.88402e-05	Wnt5a/Sost/Wnt7a/Rspo2/Ror1/Lrp5/Lrp6/Fzd3/Fzd7/Ryk/Lgr6	11
cluster_1	mmu04150	mTOR signaling pathway	0.0625	0.0173098	0.00323281	0.0128639	0.00801113	Wnt5a/Wnt7a/Igf1r/Lrp5/Lrp6/Fzd3/Fzd7	7
cluster_2	mmu04350	TGF-beta signaling pathway	0.222222	0.0109151	3.51397e-11	4.28704e-09	2.47827e-09	Tgfb3/Bmp5/Bmp6/Rgmb/Tgfb2/Tgfbr1/Bmpr2/Bmpr1b/Neo1/Acvr2a	10
cluster_2	mmu04060	Cytokine-cytokine receptor interaction	0.266667	0.032194	1.1001e-08	5.53548e-07	3.19998e-07	Tgfb3/Bmp5/Bmp6/Bmp15/Gdf9/Ctf1/Tgfb2/Tgfbr1/Bmpr2/Bmpr1b/Il6st/Acvr2a	12
cluster_2	mmu04390	Hippo signaling pathway	0.177778	0.0173098	8.43972e-07	2.05929e-05	1.19044e-05	Tgfb3/Bmp5/Bmp6/Cdh1/Tgfb2/Tgfbr1/Bmpr2/Bmpr1b	8
cluster_2	mmu04151	PI3K-Akt signaling pathway	0.222222	0.039581	7.69388e-06	0.000156442	9.04369e-05	Hsp90aa1/Efna5/Kitl/Fgf9/Itgb6/Egfr/Kit/Itgb3/Fgfr3/Itgb1	10
cluster_2	mmu04010	MAPK signaling pathway	0.2	0.0324146	1.10894e-05	0.000193273	0.000111728	Tgfb3/Efna5/Kitl/Fgf9/Tgfb2/Tgfbr1/Egfr/Kit/Fgfr3	9
cluster_2	mmu04014	Ras signaling pathway	0.177778	0.0259096	1.69727e-05	0.000258834	0.000149628	Efna5/Kitl/Fgf9/Arf6/Egfr/Kit/Fgfr3/Pld1	8
cluster_2	mmu04550	Signaling pathways regulating pluripotency of stem cells	0.111111	0.0154355	0.000606674	0.00493428	0.00285243	Bmpr2/Bmpr1b/Il6st/Fgfr3/Acvr2a	5
cluster_2	mmu04810	Regulation of actin cytoskeleton	0.133333	0.0254686	0.000907023	0.00616831	0.0035658	Fgf9/Itgb6/Egfr/Itgb3/Fgfr3/Itgb1	6
cluster_2	mmu04512	ECM-receptor interaction	0.0666667	0.00970232	0.00933584	0.0367411	0.0212394	Itgb6/Itgb3/Itgb1	3
cluster_2	mmu04514	Cell adhesion molecules	0.0888889	0.0200662	0.0123156	0.0417363	0.0241271	Cdh1/Jam3/Neo1/Itgb1	4
cluster_3	mmu04151	PI3K-Akt signaling pathway	0.293478	0.039581	6.84812e-17	1.19157e-14	8.36192e-15	Reln/Fgf6/Fgf15/Tgfa/Efna5/Il3/Pdgfb/Pdgfc/Hgf/Efna1/Fgf1/Itga3/Itgb3/Il2ra/Il2rb/Itga9/Fgfr1/Fgfr2/Kdr/Egfr/Erbb4/Prlr/Pdgfra/Epha2/Itga5/Itga6/Itgb1	27
cluster_3	mmu04060	Cytokine-cytokine receptor interaction	0.228261	0.032194	8.21458e-13	7.14669e-11	5.01522e-11	Bmp7/Tslp/Il15/Cxcl3/Ebi3/Bmp4/Tgfb3/Il3/Il16/Tnfsf13b/Acvrl1/Crlf2/Il2ra/Il2rb/Cxcr3/Il27ra/Bmpr1b/Prlr/Cd4/Cxcr4/Tnfrsf13c	21
cluster_3	mmu04014	Ras signaling pathway	0.195652	0.0259096	1.54584e-11	5.37952e-10	3.7751e-10	Pla2g1b/Fgf6/Fgf15/Tgfa/Efna5/Pdgfb/Pdgfc/Hgf/Calm2/Calm3/Efna1/Fgf1/Fgfr1/Fgfr2/Kdr/Egfr/Pdgfra/Epha2	18
cluster_3	mmu04810	Regulation of actin cytoskeleton	0.173913	0.0254686	1.05468e-09	2.62163e-08	1.83974e-08	Fgf6/Fgf15/Pdgfb/Pdgfc/Fgf1/Itga3/Itgb3/Itga9/Fgfr1/Fgfr2/Egfr/Pdgfra/Cxcr4/Itga5/Itga6/Itgb1	16
cluster_3	mmu04010	MAPK signaling pathway	0.184783	0.0324146	4.76565e-09	1.03653e-07	7.27389e-08	Tgfb3/Fgf6/Fgf15/Tgfa/Efna5/Pdgfb/Pdgfc/Hgf/Efna1/Fgf1/Fgfr1/Fgfr2/Kdr/Egfr/Erbb4/Pdgfra/Epha2	17
cluster_3	mmu04510	Focal adhesion	0.141304	0.0223815	1.13755e-07	1.79939e-06	1.26273e-06	Reln/Pdgfb/Pdgfc/Hgf/Itga3/Itgb3/Itga9/Kdr/Egfr/Pdgfra/Itga5/Itga6/Itgb1	13
cluster_3	mmu04512	ECM-receptor interaction	0.0978261	0.00970232	2.26286e-07	3.25469e-06	2.284e-06	Reln/Itga3/Itgb3/Cd44/Itga9/Sdc4/Itga5/Itga6/Itgb1	9
cluster_3	mmu04630	JAK-STAT signaling pathway	0.119565	0.0188534	1.11167e-06	1.38164e-05	9.69574e-06	Tslp/Il15/Il3/Pdgfb/Crlf2/Il2ra/Il2rb/Il27ra/Egfr/Prlr/Pdgfra	11
cluster_3	mmu04514	Cell adhesion molecules	0.119565	0.0200662	2.05606e-06	2.23597e-05	1.5691e-05	Vcam1/Cntn2/Itga9/Sdc4/Cntn1/Cd22/Sdc2/Cd4/Itga6/Itgb1/Cadm1	11
cluster_4	mmu04151	PI3K-Akt signaling pathway	0.281046	0.039581	1.76274e-25	3.20819e-23	2.00396e-23	Fn1/Efna2/Hsp90aa1/Fgf4/Vegfa/Spp1/Col4a4/Vegfb/Igf1/Col1a2/Thbs1/Col1a1/Areg/Osm/Bdnf/Efna1/Fgf8/Fgf9/Fgf7/Fgf20/Efna5/Fgf1/Fgf3/Itgb7/Fgfr3/Fgfr1/Fgfr2/Kdr/Itgb3/Egfr/Prlr/Itga9/Itga8/Il2rg/Tlr4/Flt1/Igf1r/Itga3/Itgb1/Fgfr4/Itgav/Itga5/Il6ra	43
cluster_4	mmu04810	Regulation of actin cytoskeleton	0.183007	0.0254686	9.85082e-17	3.5857e-15	2.23977e-15	Fn1/Fgf4/Cxcl12/F2/Fgf8/Fgf9/Fgf7/Fgf20/Fgf1/Fgf3/Itgb7/Itgae/Fgfr3/Fgfr1/Fgfr2/Itgam/Itgb3/Egfr/Cxcr4/Itgal/Itga9/Itga8/Itgb2/Itga3/Itgb1/Fgfr4/Itgav/Itga5	28
cluster_4	mmu04550	Signaling pathways regulating pluripotency of stem cells	0.137255	0.0154355	1.2613e-14	2.86946e-13	1.79238e-13	Lefty1/Wnt3a/Igf1/Wnt5a/Wnt7a/Fgfr3/Fgfr1/Fgfr2/Acvr1/Fzd2/Igf1r/Lifr/Fzd5/Fzd1/Fzd4/Fzd9/Acvr2b/Bmpr1b/Bmpr2/Fgfr4/Fzd3	21
cluster_4	mmu04514	Cell adhesion molecules	0.150327	0.0200662	2.84511e-14	5.75344e-13	3.59382e-13	Cdh1/Icam1/Jam3/Vcan/Icam2/Selplg/Nlgn2/L1cam/Itgb7/Cd22/Sdc1/Itgam/Spn/Itgal/Itga9/Itga8/Selp/Nrxn1/Sdc4/Itgb2/Itgb1/Cntn1/Itgav	23
cluster_4	mmu04512	ECM-receptor interaction	0.111111	0.00970232	6.49043e-14	1.18126e-12	7.37859e-13	Fn1/Spp1/Col4a4/Col1a2/Thbs1/Col1a1/Itgb7/Sdc1/Itgb3/Cd44/Itga9/Itga8/Sdc4/Itga3/Itgb1/Itgav/Itga5	17
cluster_4	mmu04510	Focal adhesion	0.150327	0.0223815	3.05133e-13	4.83253e-12	3.01859e-12	Fn1/Fyn/Vegfa/Spp1/Col4a4/Vegfb/Igf1/Tln1/Col1a2/Thbs1/Col1a1/Itgb7/Kdr/Itgb3/Egfr/Itga9/Itga8/Flt1/Igf1r/Itga3/Itgb1/Itgav/Itga5	23
cluster_4	mmu04060	Cytokine-cytokine receptor interaction	0.176471	0.032194	3.18629e-13	4.83253e-12	3.01859e-12	Gdf3/Cx3cl1/Cxcl12/Tnfsf13b/Il15/Il18/Cxcl10/Cxcl1/Gdf5/Osm/Tgfbr1/Cxcr4/Prlr/Tnfrsf13b/Il2rg/Acvr1/Il18rap/Il15ra/Cxcr2/Tnfrsf1b/Lifr/Acvr2b/Bmpr1b/Bmpr2/Il6ra/Mpl/Tnfrsf17	27
cluster_4	mmu04010	MAPK signaling pathway	0.169935	0.0324146	2.59966e-12	3.63952e-11	2.27338e-11	Efna2/Fgf4/Vegfa/Vegfb/Igf1/Areg/Bdnf/Efna1/Hspa1b/Fgf8/Fgf9/Fgf7/Fgf20/Cd14/Efna5/Fgf1/Fgf3/Fgfr3/Fgfr1/Fgfr2/Tgfbr1/Kdr/Egfr/Flt1/Igf1r/Fgfr4	26
cluster_4	mmu04014	Ras signaling pathway	0.150327	0.0259096	6.76274e-12	8.79156e-11	5.49155e-11	Efna2/Fgf4/Vegfa/Vegfb/Igf1/Ptpn11/Bdnf/Efna1/Fgf8/Fgf9/Fgf7/Fgf20/Efna5/Fgf1/Fgf3/Fgfr3/Fgfr1/Fgfr2/Kdr/Egfr/Flt1/Igf1r/Fgfr4	23
cluster_4	mmu04390	Hippo signaling pathway	0.111111	0.0173098	9.61737e-10	1.02962e-08	6.43143e-09	Cdh1/Wnt3a/Areg/Gdf5/Wnt5a/Wnt7a/Fgf1/Tgfbr1/Fzd2/Itgb2/Fzd5/Fzd1/Fzd4/Fzd9/Bmpr1b/Bmpr2/Fzd3	17
cluster_4	mmu04150	mTOR signaling pathway	0.0849673	0.0173098	2.25598e-06	1.5207e-05	9.49887e-06	Wnt3a/Igf1/Wnt5a/Wnt7a/Lrp5/Lrp6/Fzd2/Igf1r/Fzd5/Fzd1/Fzd4/Fzd9/Fzd3	13
cluster_4	mmu04310	Wnt signaling pathway	0.0784314	0.0188534	3.02175e-05	0.000161753	0.000101037	Wnt3a/Wnt5a/Wnt7a/Lrp5/Lrp6/Fzd2/Ror2/Fzd5/Fzd1/Fzd4/Fzd9/Fzd3	12
cluster_4	mmu04630	JAK-STAT signaling pathway	0.0718954	0.0188534	0.000143	0.000619667	0.000387068	Ptpn6/Il15/Osm/Ptpn11/Egfr/Prlr/Il2rg/Il15ra/Lifr/Il6ra/Mpl	11
cluster_4	mmu04350	TGF-beta signaling pathway	0.0522876	0.0109151	0.000255302	0.00103256	0.000644974	Lefty1/Thbs1/Gdf5/Tgfbr1/Acvr1/Acvr2b/Bmpr1b/Bmpr2	8
cluster_4	mmu01522	Endocrine resistance	0.0457516	0.0102536	0.000954552	0.00377671	0.00235908	Dll3/Igf1/Hbegf/Egfr/Notch2/Notch3/Igf1r	7
cluster_5	mmu04512	ECM-receptor interaction	0.272727	0.00970232	5.25649e-15	5.72957e-13	3.76254e-13	Spp1/Lama1/Lamb1/Fn1/Col4a1/Col4a2/Sdc4/Itgb1/Itgb5/Itga3/Itga6/Itga5	12
cluster_5	mmu04151	PI3K-Akt signaling pathway	0.340909	0.039581	5.54231e-11	3.02056e-09	1.98356e-09	Spp1/Lama1/Lamb1/Fgf10/Fn1/Col4a1/Col4a2/Itgb1/Itgb5/Fgfr1/Itga3/Itga6/Fgfr3/Fgfr2/Itga5	15
cluster_5	mmu04510	Focal adhesion	0.272727	0.0223815	1.28495e-10	4.66864e-09	3.06584e-09	Spp1/Tln1/Lama1/Lamb1/Fn1/Col4a1/Col4a2/Itgb1/Itgb5/Itga3/Itga6/Itga5	12
cluster_5	mmu04810	Regulation of actin cytoskeleton	0.227273	0.0254686	1.09771e-07	1.99417e-06	1.30955e-06	Fgf10/Fn1/Itgb1/Itgb5/Fgfr1/Itga3/Itga6/Fgfr3/Fgfr2/Itga5	10
cluster_5	mmu04550	Signaling pathways regulating pluripotency of stem cells	0.136364	0.0154355	5.29275e-05	0.000443777	0.000291423	Bmp4/Fgfr1/Acvr2b/Bmpr2/Fgfr3/Fgfr2	6
cluster_5	mmu04514	Cell adhesion molecules	0.113636	0.0200662	0.00177354	0.0120823	0.00793427	Cdh1/Jam2/Sdc4/Itgb1/Itga6	5
cluster_6	mmu04550	Signaling pathways regulating pluripotency of stem cells	0.264706	0.0154355	1.45218e-09	1.24887e-07	8.25449e-08	Wnt3a/Wnt7b/Lif/Fzd7/Fzd5/Fzd3/Acvr1b/Il6st/Fzd6	9
cluster_6	mmu04310	Wnt signaling pathway	0.264706	0.0188534	8.53132e-09	3.66847e-07	2.42469e-07	Wnt3a/Wnt7b/Psen1/Dkk1/Fzd7/Fzd5/Lrp6/Fzd3/Fzd6	9
cluster_6	mmu04150	mTOR signaling pathway	0.205882	0.0173098	1.47964e-06	1.26491e-05	8.36049e-06	Wnt3a/Wnt7b/Fzd7/Fzd5/Lrp6/Fzd3/Fzd6	7
cluster_6	mmu04390	Hippo signaling pathway	0.176471	0.0173098	2.20188e-05	0.000145663	9.62765e-05	Wnt3a/Wnt7b/Fzd7/Fzd5/Fzd3/Fzd6	6
cluster_6	mmu04630	JAK-STAT signaling pathway	0.117647	0.0188534	0.00363855	0.0184068	0.0121661	Lif/Pdgfa/Il6st/Pdgfrb	4
cluster_6	mmu04151	PI3K-Akt signaling pathway	0.147059	0.039581	0.0102107	0.0462168	0.0305472	Efna4/Igf2/Pdgfa/Itgb1/Pdgfrb	5
cluster_6	mmu04014	Ras signaling pathway	0.117647	0.0259096	0.0110704	0.0476028	0.0314633	Efna4/Igf2/Pdgfa/Pdgfrb	4

## Sheet: Fig 4c
TF_cluster	group	ratio
C1	infer	0.596491
C2	infer	0.166667
C3	infer	0.0175439
C4	infer	0.552632
C5	infer	0.929825
C6	infer	0.00877193
C1	nichenet	0.421053
C2	nichenet	0.0526316
C3	nichenet	0.00877193
C4	nichenet	0.166667
C5	nichenet	0.385965
C6	nichenet	0.00877193

## Sheet: Fig 4d
TF_cluster	group	ratio
C1	infer	0.5
C2	infer	0.789474
C3	infer	0.921053
C4	infer	0.684211
C5	infer	0.0263158
C6	infer	0.0263158
C1	nichenet	0.394737
C2	nichenet	0.315789
C3	nichenet	0.421053
C4	nichenet	0.447368
C5	nichenet	0.0263158
C6	nichenet	0

## Sheet: Fig 4e
TF_cluster	group	ratio
C1	infer	0.0666667
C2	infer	0.266667
C3	infer	0.4
C4	infer	0.3
C5	infer	0.0666667
C6	infer	0.133333
C1	nichenet	0.0333333
C2	nichenet	0.1
C3	nichenet	0.2
C4	nichenet	0.2
C5	nichenet	0.0666667
C6	nichenet	0.0666667

## Sheet: Fig 4f
TF	Cluster	ratio	group
Plscr1	C6	0.190476	high
Mycn	C6	0	low
Nfe2l2	C6	0.0325203	low
Gatad1	C6	0.0340136	low
Ncor1	C6	0.0560748	high
Zfhx3	C6	0.00571429	low
Arid5b	C6	0.0583333	high
Klf6	C6	0.042623	low
Usf2	C6	0	low
E2f8	C6	0.030303	low
Grhl1	C6	0.047619	low
Eomes	C6	0.0392157	low
Gata2	C6	0.0212766	low
Gata3	C6	0.0307692	low
Id2	C6	0.0411311	low
Lrrfip1	C6	0.037464	low
Zfp459	C6	0.137255	high
Foxh1	C6	0.0967742	high
Sox2	C6	0.119048	high
Zfp36l1	C6	0.0895522	high
Tgif1	C6	0.1	high
Trp53	C6	0.0526316	high
Zfp934	C6	0.0416667	low
Zfp808	C6	0.0492958	low
Jarid2	C5	0.0363636	low
Epas1	C5	0.0285714	low
Cdx2	C5	0.0227273	low
Pou5f1	C5	0.0143885	low
Phb	C5	0.0277778	low
Xbp1	C5	0.0909091	high
Ssrp1	C5	0.0340136	low
Litaf	C5	0.0272727	low
Tet2	C5	0.0430769	low
Elf3	C5	0.0374332	low
Zfp42	C5	0.0421687	low
Nanog	C5	0.0511364	high
Tead1	C5	0.0436893	low
5730507C01Rik	C5	0.0108696	low
Zfp568	C5	0	low
Dnajc2	C5	0.0138889	low
Bach1	C5	0.015748	low
Cnbp	C5	0.028	low
Klf5	C5	0.0512821	high
Tead4	C5	0.00420168	low
Gata6	C5	0.0555556	high
Hmga2	C5	0.038674	low
Hsf2	C5	0.046875	low
Tbx20	C5	0.0352941	low
Id3	C5	0.018018	low
Hes1	C5	0	low
Mta3	C4	0.0144928	low
Nr1d1	C4	0.0674847	high
Gm9376	C4	0.0377358	low
Nme2	C4	0.0224551	low
Zfp706	C4	0.0555556	high
Cenpa	C4	0.0153846	low
Cdc5l	C4	0	low
Myef2	C4	0.0289855	low
Tax1bp1	C4	0.111111	high
Ubtf	C4	0.0113636	low
Lyar	C4	0.021978	low
Zbtb10	C4	0.011236	low
Hmgb3	C4	0.02	low
Ctcf	C4	0.0578035	high
Baz2a	C4	0.0222222	low
Atf1	C4	0.0243902	low
Zfp296	C3	0	low
Mier3	C3	0.0184211	low
Zfp600	C3	0.0555556	high
Rlf	C3	0	low
Rcor2	C3	0.0506329	high
Zfp367	C3	0.0416667	low
Ybx1	C3	0	low
Prdm4	C3	0.0133333	low
Zfp239	C3	0.0384615	low
Nr1h2	C3	0.0263158	low
Mysm1	C3	0.0285714	low
Yy1	C3	0.0153846	low
Nfyb	C3	0	low
Etv6	C3	0.0350877	low
Id1	C3	0.0512821	high
Spic	C3	0	low
Klf2	C3	0.00869565	low
Sox12	C3	0.0357143	low
Sox21	C3	0	low
Rarg	C3	0.078125	high
Cux2	C3	0.0530973	high
Sp110	C3	0.0301318	low
Obox6	C3	0.0177515	low
Csrnp2	C3	0.0245499	low
Zfp820	C3	0.00714286	low
Sox15	C3	0.0121951	low
Hand1	C3	0.015625	low
Foxa1	C3	0.00934579	low
Sp140	C3	0.0102041	low
Gata1	C3	0.0322581	low
Nr1h3	C3	0.0275229	low
Zfp960	C3	0.0178571	low
Zfp97	C3	0.0243902	low
Zkscan14	C2	0	low
Mafk	C2	0.0425532	low
Klf16	C2	0.0174419	low
Fiz1	C2	0.0229885	low
Gata4	C2	0.0191083	low
Klf17	C2	0.0254833	low
Klf11	C2	0.0403226	low
Zbtb37	C2	0.0113636	low
Gatad2b	C2	0.038961	low
Zfp229	C2	0.0289855	low
Foxj3	C2	0.0284091	low
Zfp113	C2	0.043956	low
Hmgxb3	C2	0.0322581	low
Stat2	C2	0	low
Zfp644	C2	0	low
Zbtb41	C2	0.0113636	low
Mkrn2	C2	0.0224719	low
Zfp654	C2	0.0539419	high
Aff1	C2	0.00787402	low
Zfp280b	C2	0.0236686	low
Rest	C2	0.0555556	high
Zfp513	C2	0.0625	high
Zfp574	C2	0.0208333	low
Arid4a	C2	0.0322581	low
Mafg	C2	0	low
Zfp445	C2	0	low
Zfp623	C2	0.0515464	high
Setdb2	C2	0.0416667	low
Tulp4	C2	0.046729	low
Snai1	C2	0.04	low
Tsc22d2	C2	0.0170455	low
Thap11	C2	0.025641	low
Zfp791	C2	0.08	high
Yy2	C2	0.0434783	low
Zscan4f	C2	0.0335196	low
Obox3	C2	0.0135635	low
Zfp54	C2	0.0188679	low
Zfp775	C2	0.0232558	low
Sp6	C2	0.0225989	low
Ubtfl1	C2	0.00793651	low
Zscan5b	C2	0.0346821	low
Dmrtb1	C2	0.0269058	low
Zfp707	C2	0.025	low
Zbtb5	C2	0.027027	low
Relb	C2	0.0634921	high
Zbtb34	C2	0.0178571	low
Glis2	C2	0.0909091	high
Patz1	C2	0.06	high
Gabpb1	C2	0.0141844	low
Nr1d2	C2	0.0408163	low
Zfp335	C2	0.0144928	low
Ahctf1	C2	0.00645161	low
Hinfp	C2	0.0128205	low
Zfp148	C2	0.0121951	low
Csrnp1	C2	0.0178571	low
Zfp51	C2	0.0243902	low
Ovol1	C2	0	low
Hmbox1	C2	0	low
Gpbp1	C1	0.0121951	low
Zfp639	C1	0.0606061	high
Tcf12	C1	0.0627063	high
Foxk2	C1	0.0512821	high
Zfp819	C1	0.0507614	high
Zfp82	C1	0.0377358	low
Zfp770	C1	0.0581395	high
Rcor1	C1	0.0630631	high
Prdm2	C1	0.0625	high
Foxo1	C1	0.0532915	high
Foxk1	C1	0.0488889	low
Mlxip	C1	0.0574324	high
Elf1	C1	0.0561798	high
Zfp592	C1	0.0566038	high
Gzf1	C1	0.0689655	high
Smad3	C1	0.0833333	high
Zfp120	C1	0.0684932	high
Zfp553	C1	0.075	high
Pou2f3	C1	0.0540541	high
Arntl	C1	0.0731707	high
Mier2	C1	0.0740741	high
Trps1	C1	0.0646067	high
Tulp3	C1	0.0522876	high
Zfp738	C1	0.0479705	low
Clock	C1	0.0454545	low
Zfp667	C1	0.0737463	high
Zfp318	C1	0.0580357	high
Pias1	C1	0.0675991	high
E2f1	C1	0.0294118	low
Zkscan5	C1	0.0614035	high
Carhsp1	C1	0.0294118	low
Sub1	C1	0.0288066	low
Stat3	C1	0.0338983	low
Zfp57	C1	0.0337662	low
Baz2b	C1	0.0618557	high
Cebpg	C1	0.0149254	low
Foxn3	C1	0.030303	low
Foxn2	C1	0.0708661	high
E2f4	C1	0.0503597	high
Zfp280d	C1	0.030303	low
Lin28a	C1	0.0432099	low
Ybx2	C1	0.0526316	high
Arid1a	C1	0.0210843	low
Zfp944	C1	0.0902778	high
Foxo3	C1	0.0674157	high
Zfp212	C1	0.0588235	high
Zkscan6	C1	0.078125	high
Hhex	C1	0.0727273	high
Arid1b	C1	0.0668103	high
Nfrkb	C1	0.0142857	low
Atf2	C1	0.0620155	high
Zfp597	C1	0.025641	low
Hivep1	C1	0.0803213	high
Zfp664	C1	0.04	low
Nfil3	C1	0.0693431	high
Nfya	C1	0.0691244	high
Mesp2	C1	0.0243902	low
Jazf1	C1	0.0167131	low
Parp12	C1	0.00968523	low
Gli3	C1	0.0283019	low
Pou4f1	C1	0.0154321	low
Creb3l4	C1	0.0327511	low
Sebox	C1	0.0337553	low
Ehf	C1	0.0260223	low
Nobox	C1	0.0286576	low
Meis2	C1	0.0319149	low
Obox1	C1	0.0436782	low
Obox5	C1	0.03177	low
Tbx4	C1	0.0224215	low
E2f2	C1	0.0473684	low
Mxd1	C1	0.0526316	high
Cpeb1	C1	0.0505051	high

## Sheet: Supp Fig 16a
TF_cluster	group	ratio
C1	infer	0.731707
C2	infer	0.756098
C3	infer	0
C4	infer	0.097561
C5	infer	0.95122
C6	infer	0.0243902
C1	nichenet	0.658537
C2	nichenet	0.560976
C3	nichenet	0
C4	nichenet	0.0731707
C5	nichenet	0.609756
C6	nichenet	0.0243902

## Sheet: Supp Fig 16b
TF_cluster	group	ratio
C1	infer	0.161765
C2	infer	0.0441176
C3	infer	0.176471
C4	infer	0.411765
C5	infer	0.544118
C6	infer	0.117647
C1	nichenet	0.147059
C2	nichenet	0
C3	nichenet	0.0588235
C4	nichenet	0.161765
C5	nichenet	0.308824
C6	nichenet	0.0147059

## Sheet: Supp Fig 16c
TF_cluster	group	ratio
C1	infer	0.201439
C2	infer	0.151079
C3	infer	0.258993
C4	infer	0.280576
C5	infer	0.366906
C6	infer	0.280576
C1	nichenet	0.179856
C2	nichenet	0.0719424
C3	nichenet	0.158273
C4	nichenet	0.100719
C5	nichenet	0.122302
C6	nichenet	0.208633
