# Supplementary material for: TimeTalk uses single-cell RNA-seq datasets to decipher cell-cell communication during early embryo development
Source: Commun Biol. 2023 Sep 2;6:901. doi: 10.1038/s42003-023-05283-2 (PMC10475079; doi:10.1038/s42003-023-05283-2)
Supplement: Supplementary file 6 — Supplementary Data 3 [file 42003_2023_5283_MOESM6_ESM.xlsx]

## Sheet: README
File name: Supplementary Data 3
Description: This supplementary dataset provides information on the various LR-mediated cell-cell communication between EPI and PE which were identified by TimeTalk, and includes the source data for Fig 5c-e. The README sheet offers detailed explanations of every sheet and column.
Fig 5c
This sheet presents cell-type composition data in blastocyst and blastoid, corresponding to Fig 5c.
The corresponding columns are as follows:
Orid Ident: This column indicates the sample from which the cell originated.
Cell Type: This column denotes the cell type
Cell Number: This column indicates the number of cells of the specific cell type present in the provided sample.
Composition Ratio:This column shows the proportion of the specific cell type's cells in the sample provided compared to the total number of cells in the given samples.
EPI-PE_blastocyst
This sheet displays the communication between EPI-PE in blastocyst which has been identified by TimeTalk, which corresponding to Fig 5d.
The corresponding columns are as follows:
LR: This column contains the ligand-receptor mediate cell-cell communication between the epiblast and primitive endoderm in blastocyst cells.
orig.ident: This column indicates the sample from which the cell originated.
LRtoTF.ens: This column shows the ensemble significance of causality between LR and TF, as determined by the Granger test. The ensemble significance was calculated by selecting the lowest P-value among all P-values for the given LR to a particular TF.
TFtoLR.ens: This column shows the ensemble significance of causality between TF and LR, as determined by the Granger test. The ensemble significance was calculated by selecting the lowest P-value among all P-values for a particular TF to the given LR.
PCC.ens: This column shows the ensemble Pearson Correlation Coefficient(PCC) of the interaction score of a given LR to TF. The ensemble PCC was calculated by selecting the maximum PCC among all PCC for a given LR to a particular TF.
SCC.ens: This column shows the ensemble Spearman Correlation Coefficient(PCC) of the interaction score of a given LR to TF. The ensemble PCC was calculated by selecting the maximum SCC among all SCC for a given LR to a particular TF.
Rank: This column indicates the rank of LR order by SCC.ens value
EPI-PE_blastoid
This sheet displays the communication between EPI-PE in blastoid which has been identified by TimeTalk, which corresponding to Fig 5d.
The corresponding columns are as follows:
LR: This column contains the ligand-receptor mediate cell-cell communication between the epiblast and primitive endoderm in blastoid cells.
orig.ident: This column indicates the sample from which the cell originated.
LRtoTF.ens: This column shows the ensemble significance of causality between LR and TF, as determined by the Granger test. The ensemble significance was calculated by selecting the lowest P-value among all P-values for the given LR to a particular TF.
TFtoLR.ens: This column shows the ensemble significance of causality between TF and LR, as determined by the Granger test. The ensemble significance was calculated by selecting the lowest P-value among all P-values for a particular TF to the given LR.
PCC.ens: This column shows the ensemble Pearson Correlation Coefficient(PCC) of the interaction score of a given LR to TF. The ensemble PCC was calculated by selecting the maximum PCC among all PCC for a given LR to a particular TF.
SCC.ens: This column shows the ensemble Spearman Correlation Coefficient(PCC) of the interaction score of a given LR to TF. The ensemble PCC was calculated by selecting the maximum SCC among all SCC for a given LR to a particular TF.
Rank: This column indicates the rank of LR order by SCC.ens value
Fig 5e
This sheet shows the KEGG analysis result of LR-mediated cell-cell communication between EPI and PE in blastocyst and blastoid. The LR-mediated cell-cell communication was identified by TimeTalk. This sheet corresponding to Fig 5e.
The corresponding columns are as follows:
Cluster: This column indicates the corresponding samples that each record belongs to.
ID: This column indicates the KEGG Identifier
Description: This column indicate the description of the corresponding KEGG identifier
GeneRatio: This column shows the ratio of the number of genes in your input list that are associated with the given KEGG term to the total number of input genes.
BgRatio: This column shows the ratio of the number of genes with the given KEGG term to the total number of genes
pvalue: This column shows the P-value of KEGG analysis
p.adjust: This column shows the Benjamini–Hochberg-corrected P-value of KEGG analysis
qvalue: This column shows the Q-value of KEGG analysis
geneID: This column shows the enriched eLR genes in the associated KEGG terms
Count: This column shows the ratio of the number of genes in your input list that are associated with the given KEGG term.

## Sheet: Fig 5c
Orig Ident	Cell Type	Cell Number	Composition Ratio
EPS_blastoid	2C_like	19	0.0086758
EPS_blastoid	EPI	140	0.0639269
EPS_blastoid	PE	524	0.239269
EPS_blastoid	TE	135	0.0616438
EPS_blastoid	inter1	792	0.361644
EPS_blastoid	inter2	166	0.0757991
EPS_blastoid	inter3	414	0.189041
blastocyst	ICM	61	0.38125
blastocyst	EPI	34	0.2125
blastocyst	PE	30	0.1875
blastocyst	TE	9	0.05625
blastocyst	inter1	24	0.15
blastocyst	inter2	2	0.0125

## Sheet: EPI-PE_blastocyst
LR	orig.ident	LRtoTF.ens	TFtoLR.ens	PCC.ens	SCC.ens	Rank
Apoe-Vldlr	blastocyst	6.87904e-34	8.1096e-45	0.980284	0.995462	1
L1cam-Erbb3	blastocyst	1.27993e-27	2.41643e-27	0.989659	0.99222	2
Lif-Lifr	blastocyst	9.8566e-29	1.58491e-30	0.985838	0.991981	3
Efna5-Ephb2	blastocyst	1.83692e-31	2.93207e-37	0.987913	0.990408	4
Npy-Npy4r	blastocyst	2.70172e-25	4.50464e-24	0.979062	0.989717	5
Sema5a-Plxna1	blastocyst	1.65729e-37	9.75465e-57	0.889831	0.98967	6
Rtn4-Cntnap1	blastocyst	1.44074e-56	2.52299e-65	0.976237	0.989548	7
Inhbe-Acvr2a	blastocyst	1.35427e-26	1.01552e-44	0.965719	0.988983	8
App-Lrp8	blastocyst	4.24552e-26	6.06159e-27	0.971332	0.988726	9
Gdf11-Tgfbr1	blastocyst	9.50597e-29	4.91228e-33	0.985602	0.988681	10
Ahsg-Insr	blastocyst	8.58591e-28	1.39796e-26	0.987564	0.988572	11
Gdf11-Acvr1b	blastocyst	1.22156e-28	7.20955e-32	0.97704	0.98854	12
Rtn4-Lingo1	blastocyst	2.93573e-59	1.47589e-67	0.973134	0.988434	13
Fgf8-Fgfr4	blastocyst	5.09959e-30	5.01614e-45	0.953417	0.987827	14
Adam2-Itgb7	blastocyst	3.55442e-25	1.38402e-28	0.971315	0.987699	15
Gdf11-Acvr2a	blastocyst	4.09023e-28	6.37436e-32	0.981967	0.987691	16
Sema6a-Plxna2	blastocyst	2.27326e-26	1.74147e-39	0.960029	0.987637	17
Dkk1-Lrp6	blastocyst	1.75084e-27	8.53812e-33	0.970339	0.987484	18
Wnt3a-Fzd3	blastocyst	2.30544e-26	4.88055e-26	0.98198	0.987435	19
Selenop-Lrp8	blastocyst	1.07407e-24	5.85098e-42	0.952166	0.986403	20
Efna5-Epha1	blastocyst	1.76548e-32	5.33437e-37	0.98517	0.985981	21
App-Lrp10	blastocyst	6.3595e-34	7.62605e-42	0.981677	0.985884	22
Wnt3a-Lrp5	blastocyst	1.69362e-26	3.12692e-25	0.981557	0.985837	23
App-Lrp6	blastocyst	1.1758e-32	1.23821e-42	0.981109	0.985717	24
Thbs1-Vldlr	blastocyst	1.14132e-31	1.42091e-24	0.983982	0.985339	25
Hspa1b-Lrp1	blastocyst	2.01515e-25	2.76653e-25	0.9763	0.985165	26
Selenop-Lrp2	blastocyst	1.40262e-33	9.706e-39	0.984898	0.985057	27
Wnt3a-Fzd4	blastocyst	6.5909e-27	1.3632e-47	0.953865	0.98504	28
Wnt5b-Lrp6	blastocyst	1.53678e-34	3.68712e-31	0.985741	0.984937	29
App-Adra2a	blastocyst	1.00765e-36	1.57611e-54	0.976368	0.984695	30
Proc-Procr	blastocyst	2.31146e-30	2.1546e-56	0.940894	0.984626	31
Fgf11-Fgfr4	blastocyst	7.07855e-28	9.34209e-26	0.983512	0.984604	32
Nppb-Npr2	blastocyst	2.881e-34	8.00543e-56	0.929392	0.984478	33
L1cam-Cntn1	blastocyst	1.79983e-32	8.35316e-53	0.935551	0.984004	34
Vwf-Gp1bb	blastocyst	2.06296e-34	1.41947e-56	0.925919	0.983989	35
App-Lrp1	blastocyst	1.36472e-25	1.09892e-31	0.959604	0.983786	36
Cthrc1-Fzd3	blastocyst	7.68505e-31	9.04083e-30	0.986711	0.983524	37
Vegfd-Kdr	blastocyst	4.25322e-28	1.21574e-45	0.944425	0.983491	38
F8-Lrp1	blastocyst	1.45144e-29	9.39564e-47	0.947082	0.983468	39
Sftpd-Sirpa	blastocyst	2.61594e-33	1.03713e-37	0.98201	0.983359	40
L1cam-Erbb2	blastocyst	1.2468e-36	4.05845e-70	0.929114	0.982838	41
Sftpd-Ly96	blastocyst	2.24897e-28	3.94773e-35	0.970437	0.982555	42
Plat-Lrp1	blastocyst	2.25425e-25	7.33995e-44	0.945691	0.982366	43
Thbs1-Itga3	blastocyst	5.63574e-31	1.21591e-65	0.931809	0.982229	44
App-Lrp4	blastocyst	2.16746e-37	4.14613e-54	0.972334	0.981838	45
Rspo1-Lrp6	blastocyst	2.2307e-32	3.3416e-40	0.981058	0.981371	46
Adam10-Tspan15	blastocyst	1.4741e-33	6.01127e-33	0.950909	0.981171	47
App-Cd47	blastocyst	2.80398e-36	3.79186e-40	0.976345	0.98099	48
Wnt3a-Fzd1	blastocyst	8.56183e-32	4.9588e-56	0.920095	0.980974	49
Il2-Il2rg	blastocyst	1.99016e-36	9.48259e-43	0.975064	0.980918	50
App-Lrp2	blastocyst	3.75648e-42	4.64157e-77	0.969928	0.979429	51
Vegfd-Itga9	blastocyst	8.45796e-33	8.15528e-31	0.984001	0.979272	52
Vwf-Stab2	blastocyst	3.10044e-35	1.92233e-61	0.896324	0.97919	53
Bmp8a-Bmpr2	blastocyst	1.72828e-37	1.38412e-57	0.973423	0.978584	54
Dkk1-Lrp5	blastocyst	3.85068e-34	1.58397e-63	0.905256	0.978389	55
Edn1-Ednrb	blastocyst	2.53022e-31	7.68807e-66	0.909254	0.978041	56
Rspo1-Znrf3	blastocyst	5.57905e-37	1.26484e-58	0.969476	0.977482	57
Thbs1-Itga1	blastocyst	4.3626e-40	1.54273e-92	0.907087	0.977444	58
Fyn-Thy1	blastocyst	5.37574e-50	9.1549e-66	0.949162	0.976637	59
Thbs1-Itgb1	blastocyst	5.23621e-32	1.42249e-61	0.935417	0.976565	60
Icam2-Itgal	blastocyst	1.3874e-24	6.39922e-18	0.952945	0.976398	61
Sema4a-Plxnb1	blastocyst	5.8004e-25	2.04049e-40	0.957314	0.975287	62
Apoe-Lrp2	blastocyst	1.13887e-32	4.82286e-44	0.900874	0.974913	63
Wnt3a-Lrp6	blastocyst	1.4304e-37	1.22676e-55	0.972269	0.974777	64
Wnt3-Fzd1	blastocyst	1.48608e-35	1.38345e-32	0.963363	0.972776	65
Adam2-Itga9	blastocyst	1.93441e-44	1.18346e-63	0.967697	0.971841	66
Rspo1-Lgr4	blastocyst	1.51957e-37	3.68094e-54	0.965956	0.970873	67
Nid2-Col13a1	blastocyst	5.03164e-89	1.53821e-56	0.965144	0.969817	68
App-Tspan15	blastocyst	1.08983e-44	8.55927e-74	0.959857	0.969402	69
Wnt4-Fzd8	blastocyst	2.20248e-35	2.63661e-25	0.953942	0.969341	70
Il33-Kit	blastocyst	6.69925e-33	6.45793e-64	0.850838	0.968836	71
Bmp8a-Acvr2a	blastocyst	7.5396e-44	1.0882e-69	0.959918	0.96859	72
Fgf11-Fgfr3	blastocyst	4.59826e-54	2.503e-84	0.951567	0.966599	73
Lefty2-Acvr1b	blastocyst	6.30294e-45	1.49404e-102	0.931762	0.966221	74
Bmp8a-Tgfbr1	blastocyst	1.02109e-50	1.95052e-84	0.952039	0.966136	75
Wnt3a-Igf1r	blastocyst	1.51472e-65	1.86863e-93	0.942006	0.965636	76
Cdh1-Itgae	blastocyst	9.6059e-24	8.04084e-20	0.954762	0.965339	77
Lif-Il6st	blastocyst	1.04701e-37	2.13301e-82	0.91198	0.965031	78
Rbp4-Stra6	blastocyst	1.06804e-27	8.98618e-54	0.862102	0.964404	79
Bmp8a-Bmpr1a	blastocyst	6.23167e-61	1.16693e-102	0.939489	0.96332	80
Egf-Erbb3	blastocyst	3.19269e-62	3.73285e-75	0.936565	0.961562	81
Lefty2-Acvr2a	blastocyst	1.99901e-50	4.27808e-124	0.924322	0.96125	82
Fgf8-Fgfr2	blastocyst	4.95134e-38	2.96944e-69	0.917876	0.961092	83
Flt3l-Flt3	blastocyst	9.58734e-26	3.28279e-17	0.963965	0.960678	84
Nppb-Npr1	blastocyst	1.24627e-33	2.18557e-60	0.910486	0.960656	85
L1cam-Itga5	blastocyst	7.72463e-31	1.1264e-52	0.923014	0.960347	86
C3-Cr2	blastocyst	8.93041e-32	1.08427e-57	0.791196	0.959844	87
Rtn3-Rtn4r	blastocyst	1.16966e-22	4.50021e-27	0.934549	0.959082	88
Fgf8-Fgfr1	blastocyst	2.27644e-36	6.66467e-62	0.90006	0.957728	89
App-Ngfr	blastocyst	6.93292e-55	4.90355e-76	0.930739	0.956613	90
L1cam-Itgb1	blastocyst	2.82681e-33	3.63211e-60	0.890725	0.955916	91
Il33-Il1rap	blastocyst	5.03791e-46	8.13429e-52	0.942415	0.955869	92
App-Vldlr	blastocyst	5.99296e-56	3.0093e-83	0.933108	0.95584	93
Col4a4-Itgb1	blastocyst	9.78415e-39	5.69916e-79	0.891547	0.955641	94
Col4a5-Itgb1	blastocyst	9.78415e-39	5.69916e-79	0.891547	0.955641	95
Wnt3a-Fzd8	blastocyst	1.87387e-58	1.37462e-74	0.933765	0.955144	96
Il33-Il1rl1	blastocyst	6.13598e-47	9.43999e-53	0.940612	0.954882	97
Sema4d-Plxnb1	blastocyst	4.61005e-23	2.79111e-13	0.939397	0.950706	98
C3-Cd55	blastocyst	6.23219e-39	1.2837e-65	0.878446	0.950548	99
Anxa1-Dysf	blastocyst	1.89274e-31	1.35692e-65	0.780445	0.949829	100
Wnt3a-Apcdd1	blastocyst	4.30709e-63	1.83098e-72	0.917345	0.948568	101
Vcan-Selp	blastocyst	1.12311e-67	4.12188e-53	0.900572	0.948087	102
Il2-Ngfr	blastocyst	8.47562e-56	1.30134e-74	0.915932	0.947417	103
Mif-Cxcr2	blastocyst	8.23656e-25	4.31336e-13	0.793512	0.94727	104
Wnt3-Fzd3	blastocyst	4.62996e-75	1.05415e-58	0.889031	0.945279	105
Mmp9-Lrp1	blastocyst	2.00495e-70	2.2758e-54	0.893518	0.945265	106
Wnt3a-Ptk7	blastocyst	1.2458e-64	4.84762e-70	0.906302	0.944115	107
Wnt3-Lrp5	blastocyst	2.33273e-73	1.51329e-56	0.888751	0.944092	108
Fadd-Tnfrsf1a	blastocyst	4.95407e-41	1.72757e-13	0.859037	0.943015	109
Fn1-Itgb7	blastocyst	8.91723e-44	1.08402e-69	0.92585	0.942408	110
Prl4a1-Prlr	blastocyst	3.23159e-73	1.8276e-54	0.883785	0.94198	111
Lefty1-Acvr1	blastocyst	2.43169e-80	6.31565e-59	0.868819	0.940072	112
Fgf13-Fgfr4	blastocyst	4.21686e-76	2.43046e-55	0.874688	0.938753	113
Ntn1-Neo1	blastocyst	4.58774e-81	8.11664e-96	0.867139	0.938586	114
Fn1-Col13a1	blastocyst	2.28421e-48	2.8827e-65	0.94132	0.938446	115
Vegfa-Ptprb	blastocyst	2.8399e-52	2.46253e-42	0.87864	0.937164	116
Vegfd-Fgfr2	blastocyst	8.72968e-37	8.83392e-42	0.842041	0.935944	117
Nrg1-Erbb2	blastocyst	2.4325e-82	1.6088e-58	0.857738	0.934839	118
Cst3-Lrp2	blastocyst	2.93482e-49	2.06668e-36	0.919211	0.934268	119
Lamc2-Itgb4	blastocyst	3.24192e-19	1.28501e-13	0.88813	0.932816	120
Nppa-Npr2	blastocyst	1.03526e-80	1.52026e-55	0.856668	0.932724	121
Pyy-Dpp4	blastocyst	5.44932e-29	4.88665e-14	0.893957	0.932223	122
Ntn1-Unc5b	blastocyst	8.02722e-86	2.46989e-81	0.832957	0.931614	123
Icam1-Itgal	blastocyst	1.46138e-25	1.94357e-52	0.749203	0.930743	124
Inhbe-Acvr2b	blastocyst	7.68179e-34	1.4017e-32	0.810191	0.928731	125
Efnb3-Ephb1	blastocyst	3.30602e-43	2.27699e-38	0.832475	0.928595	126
Hrg-Erbb2	blastocyst	1.85856e-86	3.01658e-61	0.839697	0.928441	127
Rtn4-Rtn4r	blastocyst	6.28245e-27	1.55393e-56	0.822462	0.928173	128
Efna5-Epha4	blastocyst	5.86665e-38	4.70417e-56	0.835155	0.925793	129
Wnt9b-Lrp5	blastocyst	9.88831e-87	2.54452e-57	0.833038	0.925522	130
Thbs1-Sdc1	blastocyst	4.14353e-43	4.23525e-61	0.852712	0.925234	131
Angpt2-Tek	blastocyst	1.48181e-86	1.18841e-56	0.830869	0.924464	132
St6gal1-Cd22	blastocyst	3.90331e-17	1.08041e-10	0.820239	0.92107	133
Nxph3-Nrxn2	blastocyst	6.32293e-89	1.65826e-55	0.817396	0.920327	134
Vegfb-Flt1	blastocyst	5.51045e-42	9.13782e-38	0.929761	0.920246	135
Adam10-Erbb2	blastocyst	6.53366e-41	2.14126e-28	0.919447	0.919467	136
Sema5a-Plxnb3	blastocyst	4.87697e-45	2.4589e-37	0.894645	0.918323	137
Tnfsf13b-Tnfrsf17	blastocyst	2.35524e-18	3.34245e-05	0.419432	0.918294	138
Serpine1-Lrp1	blastocyst	3.69634e-90	9.42786e-56	0.81009	0.917777	139
Nlgn2-Nrxn2	blastocyst	2.12184e-90	2.31204e-55	0.808585	0.917585	140
Vcan-Tlr2	blastocyst	1.97497e-90	1.84797e-55	0.808381	0.917585	141
Fn1-Itga2b	blastocyst	8.72787e-51	2.86812e-18	0.739809	0.915993	142
Spon1-Lrp8	blastocyst	2.10709e-91	3.25623e-55	0.802069	0.9155	143
Gdf15-Tgfbr1	blastocyst	7.86947e-29	3.04355e-39	0.92925	0.914594	144
Tgfb1-Tgfbr2	blastocyst	3.56876e-91	1.59021e-56	0.802704	0.914387	145
Efnb2-Ephb1	blastocyst	1.38878e-34	7.01266e-52	0.762815	0.914287	146
Bmp2-Acvr1	blastocyst	2.00961e-93	7.38994e-57	0.790661	0.913432	147
Sema3f-Plxna3	blastocyst	3.38403e-31	1.82985e-24	0.800465	0.913043	148
Adam10-Tspan5	blastocyst	8.21258e-36	3.00925e-39	0.942608	0.912777	149
Tgfb2-Tgfbr2	blastocyst	6.19641e-19	2.37961e-30	0.643011	0.911267	150
Arf4-Lrp2	blastocyst	3.87146e-20	1.29851e-38	0.931975	0.910644	151
Adam10-Cadm1	blastocyst	4.5342e-37	6.45157e-19	0.798268	0.909766	152
Tgfb2-Tgfbr3	blastocyst	3.72994e-09	0.000357976	0.469325	0.909028	153
Tln1-Itgal	blastocyst	2.61028e-22	2.61914e-34	0.68296	0.908675	154
Nodal-Acvr2a	blastocyst	6.04711e-31	1.78926e-19	0.730989	0.908425	155
Tgfb1-Eng	blastocyst	7.34287e-23	1.02768e-36	0.638044	0.908114	156
Adam10-Itgav	blastocyst	4.57006e-34	6.97837e-27	0.943778	0.906624	157
Angpt1-Tek	blastocyst	5.5721e-96	3.46662e-54	0.763396	0.904205	158
Gdf15-Tgfbr2	blastocyst	8.80737e-22	1.42589e-45	0.701282	0.904134	159
Hbegf-Erbb2	blastocyst	2.08496e-41	4.63607e-27	0.899757	0.90323	160
Fbn1-Itgav	blastocyst	1.32149e-92	6.53839e-64	0.749405	0.90296	161
Wnt4-Fzd1	blastocyst	1.1931e-42	9.06872e-42	0.885607	0.901887	162
Rtn4-S1pr2	blastocyst	3.44267e-28	2.52083e-12	0.776411	0.900999	163
Wnt3-Lrp6	blastocyst	1.26837e-92	1.34967e-62	0.745785	0.900809	164
Ncam1-Fgfr1	blastocyst	3.69567e-41	1.58632e-25	0.908047	0.899689	165
Arf6-Pld1	blastocyst	1.95312e-40	1.89059e-22	0.889219	0.899209	166
Fgf4-Fgfr1	blastocyst	1.62525e-40	1.60575e-29	0.902103	0.897242	167
Sema4g-Plxnb2	blastocyst	1.86169e-40	2.16223e-20	0.866654	0.896411	168
Mmp9-Ephb2	blastocyst	2.24557e-96	1.05263e-56	0.718748	0.895032	169
Cntn2-Cntn1	blastocyst	7.78619e-98	4.66652e-53	0.734924	0.893856	170
Lefty1-Acvr1b	blastocyst	4.09758e-90	1.48395e-62	0.725217	0.893694	171
Adam10-Notch1	blastocyst	7.13102e-31	3.6749e-24	0.926951	0.893234	172
Timp1-Lrp1	blastocyst	2.16418e-52	1.64919e-32	0.89246	0.891803	173
Lefty1-Acvr2a	blastocyst	4.43269e-91	8.15363e-61	0.718194	0.891687	174
Lgals3-Itgb4	blastocyst	6.11217e-22	1.31177e-23	0.637933	0.891532	175
Angpt2-Itgav	blastocyst	2.28635e-90	1.85005e-61	0.711406	0.891497	176
Ptpn6-Cd22	blastocyst	7.93904e-20	1.74826e-07	0.784325	0.891245	177
Ctsd-Lrp1	blastocyst	2.73426e-55	8.44894e-50	0.886932	0.891026	178
Calm1-Kcnn4	blastocyst	7.6129e-23	3.54584e-23	0.647608	0.890936	179
Fgf13-Fgfr3	blastocyst	2.61489e-94	1.62662e-57	0.709742	0.890646	180
Efna3-Erbb2	blastocyst	5.61632e-98	4.91529e-53	0.706996	0.888302	181
Wnt3-Ror1	blastocyst	5.68411e-96	3.77534e-55	0.690154	0.888209	182
Adam2-Itga6	blastocyst	8.19385e-19	9.0303e-13	0.864948	0.888019	183
Cx3cl1-Itgav	blastocyst	3.87453e-86	6.52422e-64	0.704089	0.887705	184
Slit1-Flrt3	blastocyst	8.71567e-94	6.08981e-57	0.698438	0.88764	185
Fgf4-Fgfr2	blastocyst	2.79278e-57	3.83273e-27	0.802791	0.886848	186
Calr-Lrp1	blastocyst	1.45224e-53	6.60338e-30	0.9236	0.885925	187
Nrg1-Erbb3	blastocyst	2.23023e-92	2.8703e-57	0.695613	0.885595	188
Ntn1-Unc5a	blastocyst	8.55629e-22	2.73727e-27	0.634688	0.88519	189
Gdf9-Bmpr2	blastocyst	1.5136e-88	8.86436e-60	0.686921	0.884394	190
Slit1-Plxna1	blastocyst	2.17031e-94	5.16011e-55	0.683272	0.883741	191
Apoe-Abca1	blastocyst	1.27867e-35	8.552e-65	0.91688	0.882636	192
Wnt3-Fzd8	blastocyst	3.02517e-95	1.84831e-54	0.689268	0.881431	193
Gdf9-Acvr1b	blastocyst	1.11965e-88	7.65751e-59	0.681453	0.881181	194
Slit2-Plxna1	blastocyst	1.77026e-18	1.56032e-23	0.888824	0.880931	195
Adam17-Rhbdf2	blastocyst	5.01078e-39	4.51017e-21	0.83471	0.880791	196
Bmp15-Bmpr2	blastocyst	1.99189e-87	2.10825e-58	0.669494	0.879702	197
Adam17-Notch1	blastocyst	1.29934e-25	2.3115e-15	0.835074	0.879646	198
Gdf9-Acvr2a	blastocyst	1.35197e-89	1.94978e-57	0.674946	0.879522	199
Icam1-Itgav	blastocyst	1.29077e-34	7.99555e-25	0.859741	0.879097	200
Nodal-Acvr1b	blastocyst	7.59849e-27	5.95706e-15	0.671314	0.878908	201
Adcyap1-Adcyap1r1	blastocyst	2.66525e-87	9.74266e-59	0.672361	0.878224	202
Wnt9b-Lrp6	blastocyst	2.26282e-89	1.10794e-56	0.665823	0.877921	203
Mmp2-Sdc2	blastocyst	6.1137e-11	8.19104e-05	0.492727	0.877739	204
Adam10-Tspan14	blastocyst	3.06175e-37	1.40269e-23	0.760238	0.876986	205
Bmp15-Acvr1b	blastocyst	1.2092e-87	1.27243e-57	0.664376	0.876958	206
Hrg-Erbb3	blastocyst	1.52556e-88	4.28758e-57	0.666004	0.876933	207
Gdf9-Tgfbr1	blastocyst	2.13578e-89	1.08062e-55	0.657436	0.875638	208
Tgfb2-Tgfbr1	blastocyst	3.92392e-22	2.49036e-20	0.694488	0.874861	209
Gpc3-Cd81	blastocyst	2.4145e-42	1.13795e-40	0.903322	0.873676	210
Wnt3-Ror2	blastocyst	1.67438e-97	4.62431e-50	0.656277	0.873443	211
Lama1-Itga7	blastocyst	1.03231e-20	2.66149e-39	0.688121	0.872972	212
Lama1-Itgb4	blastocyst	1.03231e-20	2.66149e-39	0.688121	0.872972	213
Gas6-Mertk	blastocyst	1.61731e-86	1.11947e-56	0.649943	0.872715	214
Tgfb1-Tgfbr1	blastocyst	5.24793e-87	7.50628e-56	0.644808	0.871623	215
Vegfa-Kdr	blastocyst	7.70753e-13	6.25088e-07	0.707868	0.871607	216
Bmp15-Tgfbr1	blastocyst	3.75727e-88	6.48543e-55	0.640458	0.870636	217
Gdf9-Bmpr1a	blastocyst	6.24438e-90	1.8875e-53	0.635635	0.870391	218
Psen1-Notch3	blastocyst	2.0643e-25	1.32815e-44	0.683025	0.869967	219
Bmp7-Acvr1	blastocyst	4.00268e-40	8.1343e-40	0.833564	0.869852	220
Serpine1-Plaur	blastocyst	1.43202e-88	3.15271e-54	0.631362	0.869037	221
Egfl7-Notch3	blastocyst	3.73711e-25	1.6633e-43	0.678955	0.867766	222
Adam10-Lrp1	blastocyst	6.18757e-52	4.29418e-49	0.873883	0.867585	223
Bmp2-Bmpr2	blastocyst	5.343e-84	7.01632e-57	0.624681	0.866899	224
Lamc2-Itga3	blastocyst	3.90426e-25	1.11609e-16	0.827756	0.866222	225
Adcyap1-Adrb3	blastocyst	3.33642e-87	1.09205e-54	0.621628	0.865952	226
Bmp15-Bmpr1a	blastocyst	1.71584e-88	1.03921e-53	0.618771	0.865696	227
Adam10-Notch3	blastocyst	2.06573e-25	2.1671e-43	0.679535	0.864945	228
Cdh1-Igf1r	blastocyst	5.82754e-37	2.94685e-30	0.830672	0.864662	229
Gdf3-Acvr1b	blastocyst	4.65107e-25	1.2327e-41	0.689189	0.864101	230
Bmp2-Acvr2a	blastocyst	3.56565e-85	5.72686e-56	0.614631	0.863416	231
Inhbc-Acvr2a	blastocyst	3.56565e-85	5.72686e-56	0.614631	0.863416	232
Osm-Lifr	blastocyst	1.03267e-83	4.81263e-56	0.603667	0.861682	233
Lama5-Bcam	blastocyst	2.1561e-36	8.32514e-18	0.810003	0.859955	234
Adam17-Aplp2	blastocyst	1.35891e-33	2.59892e-32	0.833508	0.859596	235
Vegfc-Kdr	blastocyst	5.70181e-21	5.44894e-30	0.656451	0.859098	236
Serpine1-Lrp2	blastocyst	5.45589e-88	1.70563e-52	0.588471	0.858299	237
Apoe-Sdc4	blastocyst	5.48316e-32	3.32851e-56	0.907921	0.857813	238
Mmp2-Itgav	blastocyst	6.89679e-28	3.30723e-21	0.671573	0.857527	239
Prl8a9-Prlr	blastocyst	2.34586e-92	3.4228e-49	0.603457	0.85719	240
Ctf1-Il6st	blastocyst	4.40089e-21	8.06376e-22	0.863603	0.857007	241
Efna3-Epha5	blastocyst	1.03118e-25	1.47156e-24	0.457766	0.855968	242
Bmp2-Bmpr1a	blastocyst	2.54793e-84	3.60427e-54	0.575587	0.854992	243
Hspg2-Ptprs	blastocyst	3.03082e-35	1.86502e-41	0.778829	0.853713	244
Cd86-Cd28	blastocyst	1.75516e-23	1.59312e-38	0.693689	0.853027	245
Slit3-Plxna1	blastocyst	3.77635e-84	1.59998e-53	0.563012	0.851116	246
Mfge8-Itgav	blastocyst	1.31e-18	1.69011e-14	0.845789	0.850258	247
Adam17-Tnfrsf1a	blastocyst	6.78339e-33	2.1728e-12	0.715659	0.850096	248
Efna4-Epha2	blastocyst	3.12063e-42	4.09148e-34	0.846635	0.849451	249
Vegfa-Sdc2	blastocyst	7.30957e-21	2.55538e-36	0.611993	0.849403	250
Adam2-Itgb1	blastocyst	8.45944e-47	4.48529e-51	0.684852	0.84913	251
Icam4-Itgav	blastocyst	7.22795e-22	7.56425e-13	0.841682	0.847327	252
Serpine1-Vldlr	blastocyst	4.92495e-88	3.74161e-49	0.557644	0.845945	253
Spint1-St14	blastocyst	7.61866e-26	2.07792e-33	0.765661	0.845131	254
Lama1-Itgb1	blastocyst	1.14795e-32	1.57113e-41	0.810571	0.844905	255
Sema3c-Plxnb1	blastocyst	1.47768e-86	6.77034e-49	0.539649	0.842177	256
Osm-Osmr	blastocyst	3.83667e-84	6.6968e-50	0.538553	0.840603	257
Hsp90aa1-Cftr	blastocyst	1.36506e-22	9.42973e-39	0.651411	0.840126	258
Adam15-Itgb1	blastocyst	1.77165e-33	3.829e-35	0.83964	0.839793	259
Gdf3-Acvr2a	blastocyst	8.03213e-30	5.28186e-48	0.654653	0.839648	260
Afdn-Nectin2	blastocyst	1.42501e-43	4.72279e-40	0.841152	0.839019	261
Lin7c-Abca1	blastocyst	3.07924e-16	1.43102e-29	0.754376	0.838738	262
Pomc-Mc1r	blastocyst	2.57005e-25	2.01871e-30	0.712626	0.838521	263
Vegfc-Itgb1	blastocyst	4.09901e-31	3.4579e-18	0.860115	0.837938	264
Fadd-Tnfrsf10b	blastocyst	9.47461e-29	4.07911e-27	0.911044	0.837396	265
Tctn1-Tmem67	blastocyst	2.57169e-19	2.25224e-18	0.623114	0.837396	266
Gas6-Axl	blastocyst	5.10903e-28	2.61009e-21	0.39379	0.83609	267
Mdk-Itgb1	blastocyst	1.47469e-30	3.97921e-20	0.515456	0.835046	268
Gpc3-Igf1r	blastocyst	4.14594e-32	1.35047e-27	0.872779	0.834603	269
Dkk3-Kremen1	blastocyst	1.44758e-74	1.09641e-55	0.498219	0.834039	270
Cdh1-Ptprj	blastocyst	8.46402e-47	1.09535e-11	0.78633	0.833672	271
Efnb2-Ephb3	blastocyst	1.40318e-21	5.00419e-25	0.748551	0.833575	272
Hras-Tlr2	blastocyst	1.39047e-54	9.4194e-36	0.824302	0.832745	273
Efna3-Epha1	blastocyst	2.58497e-75	1.90159e-53	0.485051	0.832214	274
Bmp6-Acvr1	blastocyst	8.43317e-48	7.97305e-20	0.629516	0.831691	275
Adam17-Tnfrsf1b	blastocyst	9.81842e-38	6.02941e-23	0.647481	0.829568	276
Lgals8-Itga3	blastocyst	1.02145e-30	5.27953e-15	0.844028	0.829526	277
Efna2-Epha5	blastocyst	3.17559e-26	1.76056e-33	0.751254	0.826006	278
Hsp90b1-Lrp1	blastocyst	1.46974e-38	2.09315e-43	0.756857	0.825406	279
Galp-Galr2	blastocyst	8.14313e-29	1.38e-19	0.524696	0.825265	280
Tnfsf12-Tnfrsf25	blastocyst	1.45582e-27	4.07131e-13	0.587723	0.82452	281
Tdgf1-Tgfbr1	blastocyst	7.02512e-17	3.13493e-18	0.659566	0.8239	282
Clu-Lrp8	blastocyst	5.03264e-26	5.69527e-54	0.82525	0.819796	283
F2-Itga2b	blastocyst	2.62398e-37	5.79062e-17	0.605896	0.81837	284
Tgm2-Sdc4	blastocyst	3.74954e-47	3.87447e-48	0.659832	0.81778	285
Gnai2-Igf1r	blastocyst	9.74366e-45	2.05338e-27	0.730462	0.816442	286
Tgfb1-Sdc2	blastocyst	2.15513e-29	4.17907e-18	0.514913	0.815208	287
Nppb-Npr3	blastocyst	1.97075e-14	2.43139e-05	0.348133	0.814974	288
Vwf-Itga2b	blastocyst	6.76743e-29	1.31918e-19	0.525231	0.813772	289
Mmp2-Itgb1	blastocyst	9.3529e-26	9.3213e-24	0.603789	0.813112	290
Egfl7-Notch1	blastocyst	1.56749e-25	1.2589e-18	0.759501	0.812655	291
Bmp6-Bmpr2	blastocyst	2.53606e-36	8.84162e-16	0.608965	0.812587	292
Sema4d-Plxna2	blastocyst	6.74228e-16	3.91409e-06	0.618087	0.812253	293
Wnt4-Fzd2	blastocyst	4.55841e-19	1.79146e-31	0.659169	0.810477	294
Adam15-Itgav	blastocyst	1.97986e-36	7.06511e-24	0.811647	0.810115	295
Inhbb-Acvr2a	blastocyst	1.96412e-18	1.38358e-42	0.65107	0.809796	296
Mfng-Notch1	blastocyst	2.35704e-36	1.84389e-19	0.808233	0.809491	297
Il7-Il2rg	blastocyst	4.6164e-44	2.15558e-33	0.710459	0.80934	298
Cd24a-Selp	blastocyst	2.99827e-27	2.89232e-26	0.614086	0.80764	299
Hmgb1-Itgav	blastocyst	5.10736e-20	5.17982e-12	0.759618	0.807309	300
Grn-Tnfrsf1b	blastocyst	4.75768e-42	6.90265e-34	0.589232	0.806693	301
Col4a2-Itgb1	blastocyst	4.50669e-24	3.72074e-30	0.889615	0.805588	302
Adam17-Itga6	blastocyst	1.05304e-28	3.29564e-19	0.725385	0.805343	303
Wnt4-Lrp6	blastocyst	1.93463e-23	3.05703e-31	0.81937	0.804787	304
S100a10-Trpv5	blastocyst	1.99413e-38	1.45546e-58	0.930609	0.804497	305
Vegfa-Axl	blastocyst	2.24088e-37	3.25163e-41	0.812395	0.804019	306
Fgf11-Fgfr2	blastocyst	6.10939e-53	1.22252e-58	0.573621	0.803827	307
Jag2-Notch3	blastocyst	7.51109e-15	2.23259e-05	0.354697	0.801147	308
Bmp6-Acvr2b	blastocyst	2.99119e-36	3.76929e-24	0.590169	0.801035	309
App-Casr	blastocyst	1.17488e-14	2.32819e-05	0.351749	0.800982	310
Adam10-Tspan17	blastocyst	3.37827e-28	4.94057e-43	0.827435	0.800426	311

## Sheet: EPI-PE_blastoid
LR	orig.ident	LRtoTF.ens	TFtoLR.ens	PCC.ens	SCC.ens	Rank
Ada-Adora2b	EPS_blastoid	7.28317e-36	2.60303e-28	0.957343	0.984074	1
Adcyap1-Vipr2	EPS_blastoid	5.96772e-42	7.84688e-31	0.757753	0.981902	2
Ada-Dpp4	EPS_blastoid	1.15267e-32	1.68928e-18	0.947962	0.973105	3
Nppc-Npr1	EPS_blastoid	8.5309e-39	1.31137e-60	0.867208	0.96939	4
Hrg-Erbb3	EPS_blastoid	3.78377e-49	3.1198e-53	0.773097	0.958552	5
Adam17-Tnfrsf1a	EPS_blastoid	1.08355e-33	2.71516e-19	0.945485	0.957034	6
Efna2-Epha7	EPS_blastoid	6.76245e-29	4.33215e-16	0.879222	0.955577	7
Ebi3-Il27ra	EPS_blastoid	4.27407e-44	2.53625e-26	0.654898	0.953947	8
a-Mc1r	EPS_blastoid	1.10964e-37	2.68592e-24	0.605551	0.953257	9
Spon1-Lrp8	EPS_blastoid	3.8155e-33	1.21099e-25	0.801359	0.95167	10
Vegfc-Itgb1	EPS_blastoid	1.10876e-30	2.15218e-35	0.926021	0.951598	11
Ptn-Ptprb	EPS_blastoid	2.08154e-48	1.28419e-32	0.896807	0.948206	12
Ptn-Nrp1	EPS_blastoid	3.17912e-37	1.0829e-28	0.962019	0.947485	13
Icam1-Muc1	EPS_blastoid	1.32491e-38	5.68556e-21	0.812204	0.947124	14
Agrp-Mc3r	EPS_blastoid	4.3038e-39	3.79382e-23	0.579247	0.946907	15
Dll1-Notch3	EPS_blastoid	1.50885e-43	1.71549e-21	0.935755	0.945197	16
Fgf11-Fgfr4	EPS_blastoid	1.82699e-24	2.13327e-42	0.924834	0.944882	17
Fn1-Itga3	EPS_blastoid	3.15112e-21	1.42733e-15	0.925239	0.943088	18
Ptma-Vipr1	EPS_blastoid	1.46541e-28	8.86904e-42	0.932512	0.942249	19
Fgf5-Fgfr4	EPS_blastoid	2.9934e-14	6.75801e-27	0.926335	0.941734	20
Calm1-Mylk	EPS_blastoid	1.12149e-48	9.66818e-48	0.948443	0.941329	21
Bmp8a-Acvr2a	EPS_blastoid	1.75972e-37	2.10319e-33	0.906904	0.940542	22
Csf1-Flt4	EPS_blastoid	1.83958e-11	3.27438e-18	0.88777	0.940011	23
Wnt8a-Fzd7	EPS_blastoid	1.7196e-28	1.96387e-19	0.888459	0.939946	24
Edn3-Ednrb	EPS_blastoid	1.51681e-10	1.6308e-16	0.875984	0.93928	25
App-Trpc6	EPS_blastoid	1.0081e-34	1.8865e-48	0.935536	0.938616	26
Calm1-Cacna1c	EPS_blastoid	6.87727e-35	4.94959e-30	0.97888	0.938434	27
Mif-Cxcr2	EPS_blastoid	1.80832e-33	4.17553e-27	0.98166	0.93781	28
Gnas-Htr6	EPS_blastoid	1.14969e-20	1.1935e-40	0.957967	0.937651	29
Calm1-Fas	EPS_blastoid	4.56536e-60	3.70228e-36	0.954308	0.936842	30
Tnfsf11-Itga2b	EPS_blastoid	1.52527e-38	4.31983e-36	0.863839	0.9365	31
Bgn-P2rx7	EPS_blastoid	3.15692e-36	6.05115e-33	0.865195	0.936185	32
Serpine1-Lrp1	EPS_blastoid	6.28712e-46	7.84688e-37	0.932246	0.935954	33
Fn1-Itgb1	EPS_blastoid	2.64742e-33	4.43456e-23	0.923368	0.935853	34
Fgf1-Fgfr1	EPS_blastoid	5.02306e-30	2.88376e-52	0.895018	0.935381	35
Thpo-Mpl	EPS_blastoid	6.80155e-63	1.42294e-39	0.730996	0.935006	36
Fgf1-Nrp1	EPS_blastoid	2.56281e-38	3.58448e-31	0.851462	0.934528	37
Sema3d-Nrp1	EPS_blastoid	2.56281e-38	3.58448e-31	0.851462	0.934528	38
Lama2-Itgb4	EPS_blastoid	1.79344e-27	2.57904e-40	0.880495	0.934335	39
Gdf5-Acvr2a	EPS_blastoid	9.08299e-41	2.13808e-94	0.950374	0.93426	40
Csf1-Csf1r	EPS_blastoid	3.1101e-19	1.20124e-36	0.893594	0.934151	41
Wnt3-Fzd6	EPS_blastoid	5.73434e-28	4.02979e-38	0.946905	0.933808	42
Alkal1-Alk	EPS_blastoid	9.30034e-11	4.61657e-15	0.89851	0.933493	43
Sema3a-Nrp1	EPS_blastoid	1.20603e-58	1.609e-49	0.71476	0.932969	44
Fgf11-Fgfr3	EPS_blastoid	1.59683e-19	7.0385e-41	0.954959	0.931977	45
Thbs4-Notch1	EPS_blastoid	3.64614e-39	1.51493e-51	0.710256	0.931737	46
Ceacam16-Tecta	EPS_blastoid	2.85555e-17	1.90125e-35	0.873335	0.931354	47
Vtn-Itgb5	EPS_blastoid	1.00229e-51	4.72484e-33	0.68059	0.931305	48
Fn1-Itga2b	EPS_blastoid	5.363e-31	3.84007e-73	0.918183	0.931128	49
Nppb-Npr3	EPS_blastoid	1.12222e-61	4.33823e-32	0.880322	0.930677	50
Jam2-Itga4	EPS_blastoid	1.77368e-19	4.0324e-42	0.879055	0.930667	51
Dll3-Notch4	EPS_blastoid	8.72377e-25	5.61359e-54	0.891913	0.930366	52
Col4a2-Cd93	EPS_blastoid	1.26707e-34	1.51294e-86	0.931903	0.930297	53
Comp-Notch3	EPS_blastoid	3.37283e-31	8.57696e-19	0.86772	0.929961	54
Psen1-Ncstn	EPS_blastoid	9.34677e-72	2.08418e-74	0.883588	0.929801	55
Nptx2-Nptxr	EPS_blastoid	1.1427e-38	3.24238e-38	0.861971	0.929581	56
Vwf-Gp1bb	EPS_blastoid	8.8757e-31	6.48217e-40	0.866348	0.929574	57
Bmp8b-Acvr2a	EPS_blastoid	2.04298e-37	6.48837e-84	0.958608	0.92932	58
Adam10-Gpnmb	EPS_blastoid	1.32002e-34	8.21861e-68	0.910853	0.928936	59
Fgf5-Fgfr3	EPS_blastoid	6.67562e-16	2.54478e-22	0.946433	0.928582	60
Hmgb1-Tlr2	EPS_blastoid	1.7574e-75	2.68582e-60	0.903202	0.928202	61
Gnai2-Drd2	EPS_blastoid	3.31896e-25	3.41914e-21	0.968871	0.927219	62
Fgf5-Fgfr1	EPS_blastoid	2.53384e-19	2.76272e-31	0.933966	0.926939	63
Izumo1-Cd9	EPS_blastoid	2.35535e-48	8.94102e-24	0.89083	0.925931	64
Rspo3-Lgr5	EPS_blastoid	1.11617e-34	2.15396e-20	0.936546	0.925807	65
Amh-Amhr2	EPS_blastoid	1.10915e-51	1.06215e-63	0.717525	0.925447	66
Sema3c-Plxna4	EPS_blastoid	1.55039e-20	4.50956e-59	0.903832	0.925216	67
Fgf11-Fgfr1	EPS_blastoid	4.31707e-27	1.3088e-53	0.938784	0.92512	68
Hras-Tlr2	EPS_blastoid	1.84753e-39	7.29376e-28	0.963206	0.925118	69
Cd274-Cd80	EPS_blastoid	2.88448e-11	1.44316e-22	0.897383	0.925031	70
Wnt10b-Fzd4	EPS_blastoid	5.4327e-23	4.86262e-26	0.972509	0.924017	71
Cd14-Itgb2	EPS_blastoid	6.51686e-57	5.55475e-27	0.828305	0.923741	72
Il33-Il1rap	EPS_blastoid	1.9753e-50	2.45421e-80	0.708973	0.923402	73
Il33-Kit	EPS_blastoid	9.21849e-52	2.24663e-68	0.744182	0.923305	74
Fgf13-Scn5a	EPS_blastoid	5.98994e-18	1.05465e-47	0.948719	0.923264	75
Sema4a-Nrp1	EPS_blastoid	3.26139e-45	2.47028e-54	0.973372	0.923215	76
Jam3-Itgal	EPS_blastoid	6.59711e-21	4.92481e-23	0.963405	0.923043	77
Rarres2-Ccrl2	EPS_blastoid	1.526e-11	8.46691e-15	0.897113	0.922964	78
Fgf1-Cd44	EPS_blastoid	2.45073e-50	8.43039e-37	0.850441	0.922685	79
Wnt7b-Fzd10	EPS_blastoid	5.0262e-50	1.28444e-24	0.809786	0.9213	80
Thbs1-Itgb8	EPS_blastoid	1.68297e-12	2.06141e-20	0.913298	0.921293	81
Efna3-Epha8	EPS_blastoid	1.04636e-15	5.27092e-19	0.93477	0.921287	82
Pomc-Mc3r	EPS_blastoid	4.61146e-42	4.33065e-60	0.886834	0.921124	83
Wnt5a-Lrp5	EPS_blastoid	2.22842e-48	5.09238e-35	0.922504	0.920721	84
Nppa-Npr1	EPS_blastoid	1.24158e-65	2.91751e-52	0.643279	0.920514	85
Efna3-Ephb1	EPS_blastoid	2.78045e-31	2.22391e-29	0.909081	0.920396	86
Lta-Tnfrsf1a	EPS_blastoid	7.84802e-34	8.83231e-58	0.944712	0.91983	87
Psen1-Notch4	EPS_blastoid	2.17747e-17	1.82633e-51	0.927092	0.919693	88
Col2a1-Itga2b	EPS_blastoid	5.12811e-45	4.4784e-36	0.842153	0.919444	89
Dll1-Notch2	EPS_blastoid	6.76003e-43	3.57949e-22	0.842682	0.919381	90
Il11-Il6st	EPS_blastoid	1.55701e-33	7.08486e-64	0.947594	0.918988	91
Wnt10b-Fzd6	EPS_blastoid	2.84584e-16	7.93267e-18	0.944468	0.918638	92
Calm1-Kcnq1	EPS_blastoid	9.57132e-22	2.77333e-15	0.980639	0.91841	93
Sema6a-Plxna4	EPS_blastoid	4.6648e-17	2.18748e-19	0.940956	0.917792	94
Cxcl12-Cxcr4	EPS_blastoid	2.25413e-23	3.16592e-27	0.976211	0.917744	95
Wnt5a-Ror1	EPS_blastoid	3.13994e-47	2.02338e-71	0.851301	0.917183	96
Artn-Gfra3	EPS_blastoid	1.0394e-12	2.79084e-16	0.89744	0.917008	97
Efnb2-Epha3	EPS_blastoid	1.03958e-13	7.76196e-26	0.914772	0.916966	98
Cxcl12-Dpp4	EPS_blastoid	2.00921e-24	3.28274e-40	0.96618	0.91685	99
Spp1-Itga4	EPS_blastoid	1.60913e-18	3.02814e-47	0.947946	0.916826	100
Vwf-Itga2b	EPS_blastoid	9.50617e-21	2.55613e-20	0.947351	0.9167	101
Spp1-Itgb1	EPS_blastoid	1.38846e-32	2.26047e-35	0.891549	0.916628	102
Wnt3-Fzd1	EPS_blastoid	1.47327e-18	4.27226e-44	0.922118	0.916565	103
Dlk1-Notch3	EPS_blastoid	1.59958e-33	7.1111e-24	0.850315	0.916547	104
Adam10-Axl	EPS_blastoid	5.35795e-48	3.59595e-72	0.903264	0.916057	105
Sema6a-Plxna2	EPS_blastoid	7.33407e-21	3.75152e-20	0.96631	0.915572	106
Fadd-Fas	EPS_blastoid	9.25709e-54	9.43794e-54	0.91221	0.915548	107
Sema4a-Plxnb2	EPS_blastoid	5.64189e-44	6.33979e-43	0.80686	0.915399	108
Vwf-Gp1ba	EPS_blastoid	8.01696e-75	7.24172e-20	0.91478	0.915317	109
Tgfa-Erbb3	EPS_blastoid	2.13364e-40	1.7773e-20	0.95816	0.91513	110
Hspg2-Ptprs	EPS_blastoid	1.34355e-80	1.15608e-47	0.918476	0.915079	111
Adam10-Epha3	EPS_blastoid	5.16957e-15	4.30167e-27	0.930381	0.914707	112
Col4a5-Itgb1	EPS_blastoid	1.29044e-41	2.37626e-25	0.924133	0.91447	113
Dll3-Notch1	EPS_blastoid	7.05415e-50	7.73665e-09	0.848156	0.914407	114
Osm-Lifr	EPS_blastoid	5.58181e-61	4.75082e-58	0.932933	0.914405	115
Apob-Mttp	EPS_blastoid	2.85523e-27	9.35124e-55	0.900462	0.914353	116
Efna4-Epha7	EPS_blastoid	1.46706e-31	4.56262e-32	0.867894	0.913768	117
Anxa1-Dysf	EPS_blastoid	3.30102e-60	1.58293e-26	0.787355	0.913733	118
Sema3c-Plxnb1	EPS_blastoid	7.0139e-31	1.79186e-32	0.929703	0.913699	119
Nodal-Acvr2b	EPS_blastoid	1.7537e-59	1.83669e-22	0.904113	0.913631	120
Serpine1-Lrp2	EPS_blastoid	1.22568e-24	1.93824e-32	0.934846	0.913159	121
Egfl7-Itgav	EPS_blastoid	4.07752e-12	5.0886e-11	0.661468	0.912598	122
Hmgb1-Itgam	EPS_blastoid	4.32566e-19	9.46117e-19	0.959848	0.912556	123
L1cam-Nrp1	EPS_blastoid	1.98484e-32	1.76695e-22	0.927574	0.911987	124
Ptgs2-Ptger3	EPS_blastoid	3.16402e-56	7.67896e-30	0.79076	0.911615	125
Gdf15-Gfral	EPS_blastoid	4.47707e-49	1.44389e-42	0.828047	0.911445	126
Efna3-Epha3	EPS_blastoid	3.43485e-16	1.01627e-17	0.930999	0.911376	127
Has2-Cd44	EPS_blastoid	5.26847e-46	3.56271e-88	0.905144	0.911202	128
Wnt3-Fzd7	EPS_blastoid	1.32982e-26	1.486e-21	0.937744	0.911168	129
Zp3-Zp3r	EPS_blastoid	4.33547e-52	1.19245e-67	0.904134	0.911123	130
Vtn-Plaur	EPS_blastoid	9.58014e-37	7.49533e-47	0.740691	0.910763	131
Mst1-Mst1r	EPS_blastoid	2.52819e-66	1.11343e-24	0.494922	0.910555	132
Vegfc-Ccbe1	EPS_blastoid	3.46248e-50	1.99269e-83	0.899317	0.909959	133
Wnt10b-Fzd7	EPS_blastoid	1.54687e-17	1.52269e-18	0.945814	0.909767	134
Cxcl12-Ackr3	EPS_blastoid	5.63525e-17	1.95124e-34	0.940196	0.90911	135
Dkk4-Kremen1	EPS_blastoid	7.41933e-40	3.32075e-32	0.913974	0.908975	136
Nid2-Col13a1	EPS_blastoid	2.27742e-38	2.48672e-31	0.822671	0.908921	137
Bdnf-Ntrk2	EPS_blastoid	1.48277e-50	1.52461e-23	0.871937	0.908554	138
Adam2-Itgb7	EPS_blastoid	1.51468e-18	3.55672e-22	0.94537	0.908487	139
Lama2-Itga7	EPS_blastoid	1.50652e-53	8.75245e-60	0.889164	0.907776	140
Efna4-Epha8	EPS_blastoid	2.15373e-20	4.23167e-21	0.958965	0.907609	141
App-Lrp4	EPS_blastoid	3.43121e-59	2.02943e-53	0.945495	0.906463	142
Igf1-Itgb3	EPS_blastoid	8.27321e-34	1.49199e-53	0.945733	0.905153	143
Pcsk9-Lrp1	EPS_blastoid	7.53995e-21	3.3486e-18	0.967681	0.904729	144
Ebi3-Il6st	EPS_blastoid	1.62683e-46	1.59202e-73	0.893715	0.904661	145
Fgf7-Nrp1	EPS_blastoid	3.12543e-55	1.77022e-91	0.908635	0.904491	146
L1cam-Itgb3	EPS_blastoid	1.83117e-15	1.44506e-18	0.923358	0.904432	147
Fgf8-Fgfr3	EPS_blastoid	7.20596e-32	1.03367e-09	0.741731	0.904304	148
Lin7c-Abca1	EPS_blastoid	4.99395e-25	7.87502e-21	0.933541	0.903842	149
Wnt10b-Lrp6	EPS_blastoid	2.22463e-18	1.20054e-20	0.943656	0.903656	150
Edn3-Ednra	EPS_blastoid	2.6793e-65	1.85787e-29	0.792275	0.902724	151
Bgn-Tlr2	EPS_blastoid	5.60222e-20	2.68057e-22	0.960177	0.902396	152
Bmp8b-Tgfbr2	EPS_blastoid	4.74484e-24	1.46112e-38	0.904525	0.902373	153
Wnt3-Egfr	EPS_blastoid	7.77488e-58	1.19332e-46	0.984911	0.902227	154
Efna3-Epha7	EPS_blastoid	4.13789e-31	7.62131e-34	0.936105	0.902205	155
Efna4-Epha5	EPS_blastoid	5.46414e-50	4.4965e-49	0.863545	0.902067	156
Lipc-Scarb1	EPS_blastoid	2.7834e-48	1.98725e-43	0.797967	0.901746	157
Igfbp5-Cav1	EPS_blastoid	2.55781e-28	1.55162e-23	0.863889	0.90168	158
Plat-Itgam	EPS_blastoid	7.32731e-14	1.2771e-15	0.902019	0.901604	159
Lipc-Ldlr	EPS_blastoid	3.71399e-35	1.03294e-63	0.781801	0.901385	160
Ntf3-Ntrk2	EPS_blastoid	9.11249e-65	2.06127e-15	0.877306	0.901126	161
Pth2-Ramp1	EPS_blastoid	7.17693e-65	8.61989e-25	0.742644	0.900347	162
Jam3-Itgam	EPS_blastoid	8.46514e-23	4.86651e-20	0.972198	0.900124	163
App-Notch2	EPS_blastoid	7.8267e-33	7.95271e-28	0.9111	0.900086	164
Cxcl12-Itga4	EPS_blastoid	1.54036e-16	1.03717e-19	0.921154	0.900066	165
Wnt7b-Adgra2	EPS_blastoid	2.65039e-84	2.76962e-28	0.873004	0.900029	166
Col4a6-Cd93	EPS_blastoid	4.37647e-65	1.40414e-23	0.735348	0.900017	167
Reln-Vldlr	EPS_blastoid	9.54826e-34	3.93783e-22	0.923364	0.899355	168
Dll3-Notch3	EPS_blastoid	1.97413e-28	4.12874e-39	0.811494	0.898915	169
Ccl25-Ackr4	EPS_blastoid	6.94994e-61	1.13461e-38	0.799651	0.898843	170
Wnt3-Lrp5	EPS_blastoid	7.7924e-32	5.2065e-19	0.958416	0.898691	171
Col9a3-Mag	EPS_blastoid	6.94561e-62	5.3172e-35	0.798081	0.898668	172
Efna5-Epha5	EPS_blastoid	5.28682e-54	1.16062e-24	0.810283	0.897867	173
Tgfb2-Tgfbr3	EPS_blastoid	3.57524e-52	6.95775e-90	0.891317	0.897354	174
Comp-Itgav	EPS_blastoid	2.77855e-54	1.1024e-70	0.897074	0.897073	175
Efna2-Epha8	EPS_blastoid	2.78618e-22	7.21993e-21	0.954862	0.897052	176
Tdgf1-Lrp5	EPS_blastoid	2.56029e-53	5.15012e-36	0.92548	0.897045	177
Pomc-Mc1r	EPS_blastoid	2.35728e-26	9.28255e-56	0.952471	0.89679	178
Hras-Grin2d	EPS_blastoid	1.65253e-35	1.02402e-35	0.983641	0.896623	179
Efna4-Epha3	EPS_blastoid	1.10795e-20	4.81579e-19	0.950105	0.896399	180
Hbegf-Cd9	EPS_blastoid	3.40341e-29	1.05682e-44	0.891634	0.896256	181
Cfh-Itgam	EPS_blastoid	1.66655e-21	1.96019e-30	0.871349	0.895793	182
Nlgn2-Nrxn3	EPS_blastoid	1.41599e-55	3.34577e-41	0.816131	0.895589	183
Fgf18-Fgfr4	EPS_blastoid	1.78647e-38	1.23785e-13	0.955907	0.895257	184
Fgf12-Fgfr4	EPS_blastoid	1.13162e-54	1.09518e-10	0.930747	0.895225	185
Lgals3-Itgb1	EPS_blastoid	6.4848e-28	1.11577e-45	0.903191	0.894787	186
Fgf1-Fgfr4	EPS_blastoid	2.07507e-36	5.67537e-29	0.865133	0.894287	187
Igf1-Insr	EPS_blastoid	2.60108e-52	6.52689e-07	0.844428	0.893507	188
Vwf-Itga4	EPS_blastoid	2.90867e-20	8.72353e-18	0.901988	0.893249	189
Tac1-Tacr1	EPS_blastoid	1.02051e-21	3.09064e-19	0.810596	0.892981	190
Adam10-Tspan5	EPS_blastoid	4.66811e-23	1.3621e-16	0.91847	0.892476	191
Tnfsf11-Tnfrsf11a	EPS_blastoid	1.34064e-29	7.58343e-42	0.881832	0.892297	192
Wnt7b-Fzd4	EPS_blastoid	1.56364e-76	2.3529e-23	0.912885	0.892251	193
Inhbb-Acvr2b	EPS_blastoid	1.73766e-63	7.5674e-18	0.72435	0.891914	194
Lta-Ltbr	EPS_blastoid	3.99003e-19	2.2068e-15	0.956081	0.891901	195
Ngf-Sorcs2	EPS_blastoid	4.40373e-30	4.8125e-37	0.876546	0.891751	196
Calm1-Kcnq3	EPS_blastoid	2.4921e-55	2.63524e-07	0.894973	0.891522	197
Tgfb1-Tgfbr3	EPS_blastoid	2.2836e-54	1.73316e-56	0.935906	0.891151	198
Adam10-Tspan14	EPS_blastoid	9.57463e-29	2.9846e-35	0.934541	0.891029	199
Tdgf1-Fzd7	EPS_blastoid	5.22805e-42	5.6234e-14	0.942991	0.890713	200
Adam17-Cd40	EPS_blastoid	4.00569e-64	3.14345e-97	0.899375	0.890622	201
Pth2-Pth2r	EPS_blastoid	5.00449e-67	2.82691e-25	0.72322	0.890491	202
Pdgfb-Pdgfrb	EPS_blastoid	2.60305e-55	1.96003e-48	0.90706	0.89048	203
Edn1-Ednrb	EPS_blastoid	2.10621e-22	9.11441e-17	0.938907	0.890101	204
Nppc-Npr2	EPS_blastoid	5.00584e-29	4.25066e-62	0.904665	0.889983	205
Bsg-Slc16a1	EPS_blastoid	2.8786e-47	1.90316e-50	0.909704	0.889873	206
Fgf12-Fgfr3	EPS_blastoid	1.79224e-68	8.6431e-70	0.892747	0.889295	207
Edn2-Ednrb	EPS_blastoid	5.6864e-20	5.15324e-18	0.798831	0.889178	208
Rspo1-Lgr5	EPS_blastoid	5.64484e-41	1.63165e-25	0.915862	0.88894	209
Ucn2-Il10rb	EPS_blastoid	1.19627e-49	1.23696e-10	0.678228	0.888442	210
Efna2-Epha3	EPS_blastoid	4.58945e-22	1.70014e-18	0.940282	0.88803	211
Pcsk9-Aplp2	EPS_blastoid	2.06528e-25	1.54252e-19	0.962376	0.887656	212
Vegfc-Flt4	EPS_blastoid	2.45418e-56	2.99445e-25	0.816381	0.887648	213
Prl8a9-Prlr	EPS_blastoid	1.31292e-33	4.25766e-52	0.859005	0.887332	214
Icam1-Itgal	EPS_blastoid	1.27041e-32	8.38492e-13	0.976403	0.887186	215
Gas6-Tyro3	EPS_blastoid	2.07403e-63	3.8142e-22	0.856841	0.886872	216
Wnt8a-Ptk7	EPS_blastoid	9.703e-40	3.62242e-20	0.84629	0.886871	217
Gnas-Gcgr	EPS_blastoid	7.57631e-37	1.67259e-28	0.953278	0.886534	218
Wnt3-Lrp6	EPS_blastoid	7.3326e-29	1.27782e-14	0.923184	0.886503	219
Bmp2-Tgfbr3	EPS_blastoid	5.91191e-48	2.70412e-24	0.818596	0.886202	220
Eda-Eda2r	EPS_blastoid	1.85387e-57	4.74714e-20	0.690528	0.886199	221
Fgf12-Fgfr2	EPS_blastoid	7.60906e-44	9.04328e-74	0.858501	0.885984	222
Col4a1-Cd93	EPS_blastoid	5.01379e-40	1.71172e-33	0.892737	0.885372	223
Tln1-Itgal	EPS_blastoid	1.40596e-16	1.2998e-35	0.869271	0.884443	224
Selplg-Cxcr2	EPS_blastoid	1.01233e-35	5.82674e-25	0.976992	0.883876	225
Has2-Hmmr	EPS_blastoid	5.36396e-36	1.73143e-66	0.933224	0.882916	226
Pltp-Abca1	EPS_blastoid	5.27527e-29	6.50992e-29	0.926965	0.882886	227
Jam2-Itgb1	EPS_blastoid	8.41509e-36	1.10332e-28	0.837839	0.882478	228
Adm2-Calcrl	EPS_blastoid	2.1845e-24	3.99078e-19	0.937811	0.881692	229
Col9a2-Mag	EPS_blastoid	2.90667e-69	5.81606e-48	0.822141	0.881275	230
Adam2-Itga9	EPS_blastoid	9.64164e-33	6.16338e-29	0.949473	0.880708	231
Gpc3-Cd81	EPS_blastoid	1.522e-29	1.54288e-27	0.897618	0.880024	232
Apela-Aplnr	EPS_blastoid	1.48195e-18	4.61323e-19	0.913004	0.879717	233
App-Fpr2	EPS_blastoid	1.36074e-63	4.51713e-35	0.752079	0.879418	234
Bgn-P2rx4	EPS_blastoid	2.55984e-33	3.56109e-26	0.939479	0.879223	235
Psen1-Ephb2	EPS_blastoid	1.25615e-45	1.00408e-36	0.867451	0.878953	236
Sema4g-Plxnb2	EPS_blastoid	1.28984e-42	1.42799e-21	0.822624	0.878616	237
Mif-Ackr3	EPS_blastoid	9.69386e-24	1.60655e-29	0.929909	0.878347	238
Adam17-Nectin4	EPS_blastoid	3.92822e-72	4.06258e-45	0.854547	0.878274	239
Reln-Itga2b	EPS_blastoid	1.15473e-35	3.03971e-14	0.965786	0.878252	240
Fgf1-Fgfr3	EPS_blastoid	7.52836e-27	5.95971e-31	0.859016	0.877576	241
Col9a1-Mag	EPS_blastoid	2.09148e-40	2.27298e-15	0.816452	0.877362	242
Inhbb-Acvr2a	EPS_blastoid	8.62183e-52	1.38206e-24	0.741793	0.877299	243
App-Cav1	EPS_blastoid	9.33431e-36	5.14781e-25	0.936745	0.876672	244
Apln-Aplnr	EPS_blastoid	3.18695e-36	1.72742e-21	0.886244	0.876625	245
S100a1-Ryr1	EPS_blastoid	1.57701e-26	2.26335e-36	0.910395	0.876324	246
Pnoc-Oprl1	EPS_blastoid	1.99387e-39	8.09886e-20	0.778749	0.876085	247
Cel-Cxcr4	EPS_blastoid	7.99844e-38	2.03342e-18	0.790606	0.875979	248
Hsp90b1-Pparg	EPS_blastoid	1.02656e-47	5.8445e-27	0.873218	0.875038	249
Wnt7b-Fzd7	EPS_blastoid	4.82929e-37	1.37379e-14	0.766523	0.874987	250
Bmp2-Bmpr2	EPS_blastoid	1.51072e-47	5.54304e-48	0.880299	0.874755	251
Dll3-Notch2	EPS_blastoid	2.09066e-31	1.49936e-38	0.836938	0.874479	252
Sema3a-Nrp2	EPS_blastoid	1.78594e-69	3.38015e-35	0.628803	0.874452	253
F8-Ldlr	EPS_blastoid	8.50074e-37	7.50191e-54	0.800624	0.874271	254
Icam5-Itgb2	EPS_blastoid	1.75271e-45	2.45685e-24	0.74248	0.874	255
F2-Thbd	EPS_blastoid	2.42096e-45	1.59373e-68	0.901933	0.873802	256
Nlgn2-Nrxn1	EPS_blastoid	4.8725e-50	3.52883e-52	0.844021	0.873386	257
Hras-Cav1	EPS_blastoid	3.42047e-52	4.9494e-37	0.956897	0.873146	258
Fgf15-Klb	EPS_blastoid	7.0379e-36	1.76267e-40	0.790812	0.872896	259
Vegfa-Npr1	EPS_blastoid	1.48714e-39	1.8029e-77	0.820887	0.872352	260
Icam5-Itgal	EPS_blastoid	1.39053e-55	8.13482e-16	0.865256	0.872161	261
Ngf-Trpv1	EPS_blastoid	3.63788e-38	1.805e-21	0.885785	0.871964	262
Gnai2-Adra2b	EPS_blastoid	1.94518e-40	6.37558e-27	0.872361	0.871504	263
Gal-Galr2	EPS_blastoid	1.61286e-37	5.70059e-20	0.869069	0.871285	264
Egfl7-Notch3	EPS_blastoid	1.51832e-36	2.31068e-69	0.825168	0.870975	265
Bmp8a-Acvr2b	EPS_blastoid	4.55548e-44	5.02847e-16	0.697242	0.870825	266
Calca-Calcrl	EPS_blastoid	1.7527e-29	1.20161e-31	0.99112	0.87072	267
Cort-Sstr2	EPS_blastoid	5.16732e-38	5.00401e-23	0.892671	0.870291	268
Prok1-Prokr2	EPS_blastoid	1.90089e-38	8.36405e-20	0.861766	0.870251	269
Hmgb1-Cxcr4	EPS_blastoid	6.80487e-37	2.83042e-27	0.989953	0.869593	270
Fgf15-Fgfr4	EPS_blastoid	3.58117e-27	2.77849e-25	0.887503	0.869433	271
Bmp5-Bmpr2	EPS_blastoid	8.92168e-46	9.8632e-36	0.853762	0.869375	272
Spon2-Itgb2	EPS_blastoid	7.95777e-84	6.93584e-30	0.723431	0.869289	273
Mdk-Ptprz1	EPS_blastoid	3.10701e-33	2.95082e-14	0.936871	0.86915	274
Fgf18-Fgfr3	EPS_blastoid	2.19714e-42	8.13695e-10	0.93342	0.868398	275
Cst3-Lrp2	EPS_blastoid	2.45479e-27	9.93507e-26	0.844489	0.868182	276
Fgg-Itga2b	EPS_blastoid	1.72568e-65	6.46103e-33	0.736149	0.868093	277
Lefty1-Acvr1	EPS_blastoid	1.25273e-27	2.58944e-57	0.841882	0.868026	278
Calr-Mpl	EPS_blastoid	2.05145e-45	6.01172e-30	0.82373	0.867956	279
Bgn-Tlr4	EPS_blastoid	1.18005e-31	1.26796e-09	0.963126	0.867551	280
Cd14-Tlr3	EPS_blastoid	8.10073e-40	6.30812e-23	0.918391	0.866812	281
Adam17-Cd9	EPS_blastoid	1.36775e-64	1.53848e-46	0.952115	0.866486	282
Madcam1-Itga4	EPS_blastoid	2.08167e-37	3.06536e-19	0.870077	0.866	283
Mmp9-Ephb2	EPS_blastoid	2.42108e-69	7.02268e-57	0.92899	0.865944	284
Calm2-Kcnq3	EPS_blastoid	6.18659e-80	2.8469e-85	0.790253	0.865896	285
Slit3-Plxna1	EPS_blastoid	1.96574e-48	7.06564e-31	0.786285	0.865297	286
Cthrc1-Fzd6	EPS_blastoid	1.66197e-57	3.1139e-14	0.911367	0.865294	287
Jam3-Itga4	EPS_blastoid	6.39015e-50	6.06652e-35	0.937127	0.865236	288
Adam15-Itga9	EPS_blastoid	3.27761e-29	7.76014e-49	0.910778	0.865077	289
Htra2-Cd40	EPS_blastoid	3.31888e-50	1.04045e-33	0.932716	0.864989	290
Tfpi-F3	EPS_blastoid	1.64154e-35	1.35232e-31	0.882926	0.864499	291
Pdyn-Oprk1	EPS_blastoid	4.56148e-28	7.13565e-15	0.870309	0.864124	292
Slit2-Plxna1	EPS_blastoid	4.35284e-48	2.81209e-37	0.856442	0.863674	293
St6gal1-Cd22	EPS_blastoid	2.07195e-48	9.78785e-29	0.947807	0.86367	294
Col3a1-Mag	EPS_blastoid	8.51001e-68	3.21454e-23	0.660248	0.863558	295
Vasp-Itga4	EPS_blastoid	4.4823e-59	2.26384e-40	0.925015	0.863177	296
Mmp9-Itgb2	EPS_blastoid	3.3109e-72	4.02449e-51	0.752609	0.862682	297
Fyn-Thy1	EPS_blastoid	9.59972e-31	4.14628e-15	0.901796	0.862639	298
Osm-Il11ra1	EPS_blastoid	3.02629e-55	2.67667e-51	0.850184	0.862092	299
App-Tspan12	EPS_blastoid	2.38349e-36	2.39874e-25	0.97731	0.862085	300
F2-Itga2b	EPS_blastoid	1.1352e-66	5.00706e-38	0.736867	0.861791	301
Vegfb-Flt1	EPS_blastoid	1.48881e-20	2.18743e-30	0.878972	0.861496	302
Angpt2-Tek	EPS_blastoid	7.17499e-42	7.6428e-73	0.846702	0.861187	303
Ccl25-Ccr9	EPS_blastoid	7.08669e-41	5.20909e-19	0.872506	0.861096	304
Calm1-Adcy8	EPS_blastoid	4.96613e-34	2.53955e-42	0.973667	0.860835	305
Spp1-Itga8	EPS_blastoid	9.95678e-72	4.30962e-54	0.829114	0.860677	306
Adcyap1-Adcyap1r1	EPS_blastoid	8.04253e-65	6.16324e-29	0.681291	0.860632	307
Bsg-Slc16a7	EPS_blastoid	2.32837e-41	1.54478e-31	0.963156	0.860411	308
Wnt7a-Lrp4	EPS_blastoid	5.39149e-47	3.2997e-28	0.907387	0.859994	309
Gip-Gipr	EPS_blastoid	5.62792e-43	8.47298e-71	0.92371	0.859521	310
Clu-Vldlr	EPS_blastoid	6.87661e-35	3.56694e-19	0.806783	0.859166	311
Efnb2-Epha7	EPS_blastoid	3.15794e-23	1.47721e-43	0.886687	0.858772	312
Edn1-Ednra	EPS_blastoid	7.94638e-60	2.9641e-39	0.885085	0.85845	313
Gip-Dpp4	EPS_blastoid	3.31323e-38	7.50219e-30	0.845743	0.858155	314
Tnfsf9-Traf2	EPS_blastoid	2.1241e-38	3.22645e-77	0.904331	0.85815	315
Mfge8-Pdgfrb	EPS_blastoid	3.14859e-27	5.47514e-19	0.869394	0.857969	316
Wnt3-Fzd2	EPS_blastoid	3.83732e-20	6.59519e-18	0.948918	0.857929	317
Wnt7a-Fzd7	EPS_blastoid	7.32371e-43	3.88354e-22	0.863378	0.857903	318
Sema4a-Plxnd1	EPS_blastoid	1.28026e-33	1.64758e-25	0.970768	0.857739	319
Lefty2-Acvr2a	EPS_blastoid	1.57145e-41	5.25142e-14	0.901975	0.857683	320
Il15-Il11ra1	EPS_blastoid	6.92541e-60	2.41305e-25	0.817662	0.857015	321
Areg-Egfr	EPS_blastoid	3.16042e-46	8.84964e-14	0.934122	0.856426	322
Vegfd-Kdr	EPS_blastoid	3.09137e-77	4.23382e-67	0.811406	0.856153	323
Icam1-Itgam	EPS_blastoid	8.25864e-36	4.8486e-10	0.962351	0.856129	324
Grn-Tnfrsf1b	EPS_blastoid	5.32721e-36	1.14269e-43	0.806661	0.855669	325
Sema3c-Nrp2	EPS_blastoid	9.05521e-51	2.21241e-44	0.889793	0.854948	326
Lif-Lifr	EPS_blastoid	2.12302e-32	1.57668e-27	0.920653	0.854846	327
Wnt7a-Reck	EPS_blastoid	9.10248e-48	1.04922e-27	0.884168	0.854723	328
Lama5-Itgb4	EPS_blastoid	1.15719e-51	3.8474e-22	0.910203	0.854444	329
Icam1-Ahr	EPS_blastoid	2.12854e-40	1.77443e-08	0.793104	0.854399	330
Wnt7a-Lrp6	EPS_blastoid	5.85493e-43	2.01111e-22	0.851917	0.85432	331
Mfng-Notch1	EPS_blastoid	3.51157e-40	1.58722e-25	0.811705	0.854176	332
Hspg2-Itgb1	EPS_blastoid	9.47327e-24	1.76802e-36	0.840862	0.853998	333
Icosl-Cd28	EPS_blastoid	1.24712e-76	5.54087e-70	0.805611	0.853927	334
Bsg-Cav1	EPS_blastoid	1.73079e-52	4.93857e-48	0.936702	0.853859	335
Nppa-Npr2	EPS_blastoid	1.33265e-64	2.92492e-26	0.654742	0.85338	336
Comp-Notch1	EPS_blastoid	3.86853e-54	2.545e-26	0.886888	0.852919	337
Gpc3-Igf1r	EPS_blastoid	6.98301e-29	7.623e-12	0.92846	0.852792	338
Lamc2-Itgb4	EPS_blastoid	1.18042e-52	3.38733e-27	0.864502	0.852601	339
Tnfsf12-Tnfrsf12a	EPS_blastoid	8.72323e-43	2.93693e-23	0.876492	0.852321	340
Cd14-Itga4	EPS_blastoid	3.06427e-38	3.5802e-18	0.840612	0.852152	341
Rtn4-Cntnap1	EPS_blastoid	2.63395e-26	0.0100076	0.723039	0.852107	342
Hspg2-Col13a1	EPS_blastoid	8.40178e-48	1.6926e-39	0.820024	0.851419	343
Agrn-Lrp4	EPS_blastoid	1.43692e-68	3.15158e-54	0.877034	0.850598	344
Efnb1-Ephb2	EPS_blastoid	1.51946e-59	3.99905e-34	0.785939	0.850344	345
Cx3cl1-Itga4	EPS_blastoid	2.42321e-31	3.96412e-14	0.787129	0.850286	346
Hmgb1-Tlr1	EPS_blastoid	3.76188e-42	2.23724e-23	0.856515	0.850208	347
Ahsg-Insr	EPS_blastoid	4.56363e-26	1.78722e-14	0.796787	0.849626	348
Calm1-Grm4	EPS_blastoid	8.87656e-50	7.33833e-47	0.918867	0.849057	349
Cd14-Tlr2	EPS_blastoid	5.51509e-35	2.82954e-15	0.92822	0.84905	350
Cd14-Cd55	EPS_blastoid	1.50309e-35	4.20184e-13	0.903783	0.849049	351
Vcl-Alk	EPS_blastoid	1.83093e-24	0.00486667	0.659363	0.847657	352
Wnt7a-Lrp5	EPS_blastoid	2.23552e-43	5.66655e-24	0.861748	0.847076	353
Wnt7a-Fzd4	EPS_blastoid	3.20072e-31	2.44689e-16	0.858677	0.84678	354
Sema3f-Plxna3	EPS_blastoid	2.52995e-35	1.95733e-12	0.842397	0.84608	355
Jag2-Notch4	EPS_blastoid	7.16668e-43	1.26831e-06	0.892234	0.845838	356
Slit2-Robo3	EPS_blastoid	1.1924e-40	8.72846e-35	0.953503	0.845426	357
Wnt7a-Fzd9	EPS_blastoid	1.20074e-30	3.61401e-14	0.833655	0.845318	358
Nrtn-Gfra3	EPS_blastoid	1.2843e-35	1.24862e-46	0.85933	0.845123	359
Ptpn11-Ros1	EPS_blastoid	1.70511e-36	1.01836e-36	0.958899	0.844896	360
Cd14-C3ar1	EPS_blastoid	7.35212e-37	1.18665e-07	0.862968	0.844484	361
Slit3-Robo3	EPS_blastoid	2.91665e-36	9.16289e-12	0.952011	0.84436	362
Ptn-Alk	EPS_blastoid	1.98828e-28	1.6273e-34	0.698714	0.844189	363
Lefty1-Acvr2a	EPS_blastoid	2.76449e-63	9.95173e-46	0.834955	0.844043	364
Rtn4-Rtn4r	EPS_blastoid	9.26471e-28	7.40885e-09	0.793633	0.844007	365
Mdk-Alk	EPS_blastoid	6.75255e-29	1.44681e-31	0.708528	0.84396	366
Mif-Cxcr4	EPS_blastoid	4.9111e-38	2.5098e-31	0.966623	0.843935	367
Col2a1-Mag	EPS_blastoid	6.65973e-70	2.18895e-35	0.705525	0.843911	368
Wnt7a-Adgra2	EPS_blastoid	1.08552e-40	1.14225e-20	0.86881	0.843584	369
Dll1-Notch4	EPS_blastoid	3.29434e-36	9.63798e-24	0.894341	0.843336	370
Proc-Procr	EPS_blastoid	4.02267e-47	2.0405e-102	0.737787	0.843333	371
Gdf9-Acvr2a	EPS_blastoid	1.85766e-50	1.37431e-56	0.971425	0.843274	372
Wnt7a-Fzd3	EPS_blastoid	4.23641e-43	7.01935e-22	0.846653	0.843211	373
Bdnf-Sorcs2	EPS_blastoid	1.3202e-33	2.3594e-06	0.766231	0.843175	374
Calm1-Kcnn4	EPS_blastoid	4.72453e-27	2.07963e-25	0.662144	0.843139	375
Pspn-Gfra4	EPS_blastoid	1.7989e-23	1.97164e-08	0.566678	0.842937	376
Calr-Scarf1	EPS_blastoid	2.43723e-22	0.0025697	0.563467	0.842664	377
Wnt4-Fzd6	EPS_blastoid	7.85256e-36	5.34286e-32	0.846235	0.842586	378
Gas6-Mertk	EPS_blastoid	1.07419e-44	8.73138e-37	0.859531	0.841863	379
Adam10-Itgav	EPS_blastoid	3.20466e-29	1.92741e-36	0.821305	0.841362	380
Efna4-Epha2	EPS_blastoid	6.36087e-45	3.79215e-38	0.868707	0.841289	381
Cx3cl1-Itgb3	EPS_blastoid	7.93762e-27	3.71692e-17	0.908366	0.840945	382
Ntf3-Ntrk1	EPS_blastoid	9.55294e-37	3.42853e-16	0.790796	0.840927	383
Sema6c-Plxna1	EPS_blastoid	8.47484e-41	1.03896e-32	0.913692	0.840746	384
Ptn-Ptprz1	EPS_blastoid	5.1899e-41	2.10857e-36	0.945926	0.840357	385
Efna2-Epha5	EPS_blastoid	4.64411e-27	1.81652e-43	0.842181	0.840224	386
Thbs1-Itgb3	EPS_blastoid	1.58289e-57	1.40127e-61	0.757376	0.840153	387
Calca-Calcr	EPS_blastoid	9.62469e-36	0.00388679	0.826702	0.839745	388
Fgf15-Fgfr2	EPS_blastoid	2.13477e-35	3.80546e-18	0.820819	0.839651	389
Nodal-Acvr1b	EPS_blastoid	1.33477e-54	7.67281e-16	0.831381	0.838818	390
Fgf4-Fgfr2	EPS_blastoid	3.96171e-42	4.33134e-28	0.878467	0.838501	391
Vegfb-Nrp1	EPS_blastoid	4.88589e-22	3.44945e-34	0.854918	0.838464	392
Afdn-Nectin1	EPS_blastoid	7.67313e-31	6.43957e-40	0.824398	0.837305	393
Cxcl10-Cxcr4	EPS_blastoid	8.29717e-26	0.0351329	0.574519	0.837151	394
Wnt10a-Fzd10	EPS_blastoid	1.3822e-68	1.03278e-22	0.723606	0.83702	395
Ngf-Ntrk1	EPS_blastoid	1.23529e-39	4.60209e-20	0.864422	0.836689	396
Efnb1-Epha7	EPS_blastoid	9.89953e-43	7.26697e-42	0.876713	0.83655	397
Grn-Tnfrsf1a	EPS_blastoid	3.78779e-40	9.89022e-23	0.900752	0.83603	398
Efna5-Epha2	EPS_blastoid	6.33484e-81	1.97656e-56	0.7255	0.835259	399
Gnai2-Cav1	EPS_blastoid	9.32265e-43	5.00494e-52	0.904514	0.835229	400
Efna1-Epha7	EPS_blastoid	2.01901e-28	3.66947e-19	0.840651	0.835145	401
Ptgs2-Ptger1	EPS_blastoid	8.24259e-79	1.6253e-52	0.712482	0.834634	402
Anxa1-Fpr2	EPS_blastoid	1.28017e-65	2.881e-24	0.613355	0.833598	403
Bmp2-Acvr2a	EPS_blastoid	3.94692e-30	0.0340634	0.716988	0.833491	404
Fgf8-Fgfr4	EPS_blastoid	3.58944e-29	3.10585e-11	0.698381	0.833399	405
Efna3-Epha5	EPS_blastoid	7.90062e-24	5.42658e-33	0.857415	0.832982	406
Wnt3-Fzd3	EPS_blastoid	8.32562e-20	4.34529e-09	0.925074	0.832717	407
Wnt5a-Fzd6	EPS_blastoid	3.79378e-46	1.15228e-44	0.901281	0.832411	408
Pdgfd-Pdgfra	EPS_blastoid	1.37414e-45	8.36301e-27	0.741638	0.832327	409
Npnt-Itga8	EPS_blastoid	3.41204e-33	3.81565e-15	0.925792	0.83068	410
Cxcl10-Dpp4	EPS_blastoid	2.36509e-26	0.0492205	0.58111	0.82991	411
Mfge8-Itgb1	EPS_blastoid	6.62727e-20	4.05622e-24	0.858884	0.829147	412
Fgf7-Fgfr1	EPS_blastoid	2.50161e-44	1.15639e-37	0.893982	0.828693	413
Npy-Npy1r	EPS_blastoid	3.76189e-86	1.17521e-28	0.419802	0.828533	414
Adam10-Il6ra	EPS_blastoid	2.74851e-50	2.16098e-43	0.913088	0.828492	415
Fgf7-Fgfr2	EPS_blastoid	1.25557e-35	2.05447e-17	0.805149	0.828422	416
Efna5-Epha1	EPS_blastoid	1.98662e-73	6.53541e-43	0.690113	0.827967	417
Hsp90aa1-Lrp1	EPS_blastoid	2.37943e-54	1.28585e-26	0.852761	0.827864	418
Fgf15-Fgfr1	EPS_blastoid	2.88344e-43	3.23781e-35	0.890368	0.827551	419
Pdgfb-Pdgfra	EPS_blastoid	9.45426e-31	5.66924e-38	0.820717	0.826101	420
Fgf17-Fgfr4	EPS_blastoid	5.61129e-48	6.69138e-21	0.752419	0.825916	421
Fgg-Itga5	EPS_blastoid	2.4884e-56	2.03944e-08	0.85545	0.825437	422
Bmp4-Bmpr2	EPS_blastoid	3.16762e-39	1.98524e-33	0.945717	0.824897	423
Vwf-Itgb3	EPS_blastoid	8.40067e-54	5.12273e-43	0.826022	0.824743	424
Tnfsf13b-Tnfrsf13b	EPS_blastoid	3.33677e-73	1.59464e-30	0.631671	0.824436	425
Ntf3-Ngfr	EPS_blastoid	2.01101e-38	1.10424e-08	0.816243	0.824179	426
Comp-Cd47	EPS_blastoid	3.98755e-65	2.29842e-68	0.823909	0.82405	427
Adam10-Notch3	EPS_blastoid	6.57455e-22	1.58731e-77	0.857564	0.82336	428
Apom-Lrp2	EPS_blastoid	4.5616e-27	2.0894e-15	0.794113	0.823051	429
Rspo3-Fzd8	EPS_blastoid	9.41464e-33	3.12939e-36	0.770946	0.822781	430
Fgf12-Fgfr1	EPS_blastoid	4.44613e-49	8.75852e-83	0.832275	0.821865	431
Hmgb1-Itgb3	EPS_blastoid	2.78784e-59	1.67131e-58	0.840655	0.821549	432
Gdf10-Acvr1	EPS_blastoid	9.19473e-61	8.83612e-09	0.615317	0.820201	433
Igf2-Igf1r	EPS_blastoid	6.94928e-81	1.33327e-47	0.697755	0.820077	434
Timp1-Lrp1	EPS_blastoid	1.97161e-38	6.2805e-19	0.807699	0.819559	435
Mmp2-Itgb1	EPS_blastoid	4.9752e-39	3.00418e-25	0.743809	0.818037	436
Kitl-Kit	EPS_blastoid	3.90201e-91	1.32309e-38	0.879186	0.8179	437
Tcn2-Lrp2	EPS_blastoid	2.50276e-31	1.55317e-07	0.720036	0.817669	438
Tdgf1-Tgfbr1	EPS_blastoid	4.83143e-36	2.00983e-06	0.814445	0.817086	439
Cd14-Tlr4	EPS_blastoid	6.4988e-47	0.000221515	0.852347	0.816329	440
Bmp4-Acvr2a	EPS_blastoid	5.63208e-36	5.81676e-26	0.860928	0.81574	441
Nlgn3-Nrxn2	EPS_blastoid	1.26324e-79	4.58965e-66	0.718041	0.81496	442
Sema4d-Plxnb2	EPS_blastoid	5.01328e-50	2.50699e-75	0.847954	0.813565	443
Fgf3-Fgfr2	EPS_blastoid	7.07104e-50	1.1786e-34	0.827523	0.812955	444
Efnb2-Ephb4	EPS_blastoid	3.20481e-32	8.68808e-45	0.858522	0.812901	445
Adcyap1-Dpp4	EPS_blastoid	6.95502e-77	1.00475e-22	0.454201	0.811017	446
Rtn4-Ngfr	EPS_blastoid	1.31258e-21	1.26669e-23	0.846301	0.809397	447
Nppb-Npr2	EPS_blastoid	1.0473e-89	4.04994e-31	0.423402	0.80934	448
Efna5-Ephb2	EPS_blastoid	5.01353e-88	2.01921e-48	0.663077	0.809233	449
Tnfsf9-Traf1	EPS_blastoid	4.91124e-61	5.23178e-45	0.770791	0.808959	450
Nlgn2-Nrxn2	EPS_blastoid	4.10443e-67	9.35392e-46	0.700752	0.808922	451
Calm3-Mylk	EPS_blastoid	1.2267e-53	3.24967e-14	0.725747	0.807472	452
Pdgfd-Pdgfrb	EPS_blastoid	7.4445e-44	3.55617e-22	0.767475	0.80677	453
Efna3-Epha1	EPS_blastoid	2.2746e-43	8.34693e-17	0.816781	0.806294	454
Wnt7b-Lrp5	EPS_blastoid	2.49861e-45	0.000491623	0.784703	0.80572	455
Serpine1-Plaur	EPS_blastoid	4.37173e-34	1.07179e-56	0.891347	0.805471	456
Fgf5-Fgfr2	EPS_blastoid	5.62699e-35	1.39081e-05	0.844747	0.805339	457
Igf2-Insr	EPS_blastoid	2.31762e-78	8.01453e-34	0.674696	0.804548	458
Vegfd-Fgfr2	EPS_blastoid	1.89396e-38	1.80546e-14	0.808952	0.804101	459
Tln1-Itgb1	EPS_blastoid	3.93244e-22	5.55064e-40	0.8616	0.80378	460
Ntn1-Neo1	EPS_blastoid	3.53943e-39	3.5085e-26	0.78786	0.803267	461
Adcyap1-Ramp2	EPS_blastoid	3.37102e-55	3.05321e-15	0.516566	0.803137	462
Jam3-Itgb2	EPS_blastoid	5.91635e-84	1.67554e-63	0.675614	0.803034	463
Mmp2-Itgav	EPS_blastoid	7.12235e-33	2.45639e-21	0.833397	0.802975	464
Il15-Il2rg	EPS_blastoid	1.35266e-86	2.24751e-78	0.691757	0.802669	465
Efnb2-Ephb3	EPS_blastoid	2.82299e-49	1.75203e-45	0.771672	0.802262	466
Vegfa-Kdr	EPS_blastoid	3.86599e-78	6.04844e-67	0.71004	0.801937	467
Hmgb1-Ager	EPS_blastoid	5.72816e-60	3.9492e-52	0.944599	0.801546	468
Edn3-Kel	EPS_blastoid	1.42487e-58	6.67806e-51	0.748318	0.801389	469
Spint1-St14	EPS_blastoid	8.38867e-20	4.91456e-06	0.785089	0.801312	470
Fgf13-Fgfr3	EPS_blastoid	1.61171e-28	3.17492e-16	0.805327	0.800896	471
Efnb2-Ephb1	EPS_blastoid	2.97079e-13	2.0417e-45	0.767939	0.80071	472
Wnt5a-Lrp6	EPS_blastoid	4.08678e-62	1.30538e-09	0.840844	0.800609	473

## Sheet: Fig 5e
Sample	ID	Description	GeneRatio	BgRatio	pvalue	p.adjust	qvalue	geneID	Count
blastocyst	mmu04151	PI3K-Akt signaling pathway	0.226054	0.0390265	1.76775e-29	3.81835e-27	2.54929e-27	Efna5/Fgf8/Thbs1/Vwf/Vegfd/Il2/Egf/Flt3l/Col4a4/Col4a5/Fn1/Vegfa/Lamc2/Angpt2/Vegfb/Angpt1/Fgf4/Efna3/Lama1/Osm/Lama5/Vegfc/Efna4/Hsp90aa1/Hras/Efna2/Hsp90b1/Il7/Col4a2/Erbb3/Insr/Fgfr4/Itgb7/Kdr/Erbb2/Itga3/Il2rg/Itga9/Itga1/Itgb1/Kit/Fgfr3/Igf1r/Fgfr2/Flt3/Itga5/Fgfr1/Ngfr/Prlr/Itgb4/Tek/Flt1/Tlr2/Itga2b/Itgav/Itga6/Itga7/Epha2/Osmr	59
blastocyst	mmu04360	Axon guidance	0.164751	0.019406	1.60871e-28	1.73741e-26	1.15997e-26	L1cam/Efna5/Sema5a/Sema6a/Wnt5b/Fyn/Sema4a/Wnt4/Sema4d/Ntn1/Efnb3/Efnb2/Sema3f/Sema4g/Efna3/Slit1/Slit2/Bmp7/Slit3/Efna4/Sema3c/Hras/Efna2/Gnai2/Ephb2/Plxna1/Plxna2/Fzd3/Epha1/Bmpr2/Itgb1/Plxnb1/Neo1/Unc5b/Ephb1/Epha4/Plxnb3/Plxna3/Plxnb2/Unc5a/Epha5/Epha2/Ephb3	43
blastocyst	mmu04060	Cytokine-cytokine receptor interaction	0.176245	0.0315214	2.90393e-22	2.09083e-20	1.39592e-20	Lif/Inhbe/Gdf11/Il2/Bmp8a/Il33/Tnfsf13b/Gdf15/Tgfb1/Bmp2/Tgfb2/Nodal/Cx3cl1/Gdf9/Bmp15/Bmp7/Gdf3/Inhbc/Osm/Ctf1/Bmp6/Tnfsf12/Inhbb/Il7/Lifr/Acvr2a/Tgfbr1/Acvr1b/Il2rg/Bmpr2/Il6st/Bmpr1a/Ngfr/Il1rap/Il1rl1/Cxcr2/Tnfrsf1a/Prlr/Acvr1/Acvr2b/Tnfrsf17/Tgfbr2/Osmr/Tnfrsf10b/Tnfrsf1b/Tnfrsf25	46
blastocyst	mmu04550	Signaling pathways regulating pluripotency of stem cells	0.118774	0.0150102	9.35183e-20	5.04999e-18	3.37158e-18	Lif/Inhbe/Wnt3a/Wnt5b/Wnt3/Wnt4/Lefty2/Lefty1/Wnt9b/Nodal/Inhbc/Hras/Inhbb/Lifr/Acvr2a/Acvr1b/Fgfr4/Fzd3/Fzd4/Fzd1/Bmpr2/Fzd8/Fgfr3/Igf1r/Il6st/Bmpr1a/Fgfr2/Fgfr1/Acvr1/Acvr2b/Fzd2	31
blastocyst	mmu04512	ECM-receptor interaction	0.0957854	0.00954219	8.06495e-19	3.48406e-17	2.3261e-17	Thbs1/Vwf/Col4a4/Col4a5/Fn1/Lamc2/Lama1/Lama5/Hspg2/Col4a2/Itgb7/Gp1bb/Itga3/Cd47/Itga9/Itga1/Itgb1/Itga5/Itgb4/Sdc1/Itga2b/Itgav/Itga6/Itga7/Sdc4	25
blastocyst	mmu05205	Proteoglycans in cancer	0.1341	0.0219792	2.58247e-18	9.29691e-17	6.207e-17	Wnt3a/Thbs1/Wnt5b/Wnt3/Wnt4/Mmp9/Fn1/Vegfa/Wnt9b/Tgfb1/Tgfb2/Hbegf/Ptpn6/Mmp2/Gpc3/Hspg2/Hras/Erbb3/Fzd3/Fzd4/Kdr/Erbb2/Fzd1/Itgb1/Fzd8/Igf1r/Itga5/Fgfr1/Sdc1/Tlr2/Itgav/Sdc2/Plaur/Sdc4/Fzd2	35
blastocyst	mmu04015	Rap1 signaling pathway	0.1341	0.0229441	1.0712e-17	3.30541e-16	2.20683e-16	Efna5/Fgf8/Thbs1/Vegfd/Cdh1/Egf/Vegfa/Angpt2/Vegfb/Tln1/Angpt1/Fgf4/Calm1/Efna3/Vegfc/Efna4/Afdn/Hras/Efna2/Gnai2/Insr/Fgfr4/Kdr/Itgb1/Itgal/Kit/Fgfr3/Igf1r/Fgfr2/Fgfr1/Ngfr/Tek/Flt1/Itga2b/Epha2	35
blastocyst	mmu04510	Focal adhesion	0.122605	0.0217648	8.99535e-16	2.42874e-14	1.62153e-14	Thbs1/Vwf/Vegfd/Fyn/Egf/Col4a4/Col4a5/Fn1/Vegfa/Lamc2/Vegfb/Tln1/Lama1/Lama5/Vegfc/Hras/Col4a2/Itgb7/Kdr/Erbb2/Itga3/Itga9/Itga1/Itgb1/Igf1r/Itga5/Itgb4/Flt1/Itga2b/Itgav/Itga6/Itga7	32
blastocyst	mmu04010	MAPK signaling pathway	0.141762	0.0322719	1.63285e-14	3.91884e-13	2.61638e-13	Efna5/Fgf8/Hspa1b/Vegfd/Egf/Flt3l/Vegfa/Angpt2/Vegfb/Tgfb1/Tgfb2/Angpt1/Fgf4/Efna3/Vegfc/Efna4/Hras/Efna2/Erbb3/Tgfbr1/Insr/Fgfr4/Kdr/Erbb2/Kit/Fgfr3/Igf1r/Fgfr2/Flt3/Fgfr1/Ngfr/Il1rap/Tnfrsf1a/Tek/Flt1/Tgfbr2/Epha2	37
blastocyst	mmu04350	TGF-beta signaling pathway	0.0881226	0.0117937	2.40614e-14	5.19727e-13	3.46991e-13	Inhbe/Thbs1/Bmp8a/Lefty2/Lefty1/Tgfb1/Bmp2/Tgfb2/Nodal/Fbn1/Bmp7/Inhbc/Bmp6/Inhbb/Acvr2a/Tgfbr1/Acvr1b/Bmpr2/Bmpr1a/Acvr1/Neo1/Acvr2b/Tgfbr2	23
blastocyst	mmu04014	Ras signaling pathway	0.122605	0.0251957	6.41786e-14	1.26023e-12	8.41385e-13	Efna5/Fgf8/Vegfd/Egf/Flt3l/Vegfa/Angpt2/Vegfb/Angpt1/Arf6/Fgf4/Calm1/Efna3/Vegfc/Efna4/Afdn/Hras/Efna2/Insr/Fgfr4/Kdr/Kit/Fgfr3/Igf1r/Fgfr2/Flt3/Fgfr1/Ngfr/Tek/Flt1/Pld1/Epha2	32
blastocyst	mmu04514	Cell adhesion molecules	0.10728	0.0196205	1.37863e-13	2.48154e-12	1.65678e-12	L1cam/Icam2/Cdh1/Vcan/Icam1/Nlgn2/Ncam1/Cntn2/Cd86/Cntnap1/Itgb7/Cntn1/Itga9/Itgb1/Itgal/Selp/Neo1/Sdc1/Cd22/Nrxn2/Cadm1/Itgav/Itga6/Sdc2/Sdc4/Ptprs/Cd28/Nectin2	28
blastocyst	mmu05165	Human papillomavirus infection	0.149425	0.0388121	2.32807e-13	3.86818e-12	2.58255e-12	Wnt3a/Thbs1/Wnt5b/Vwf/Wnt3/Wnt4/Egf/Col4a4/Col4a5/Fadd/Fn1/Vegfa/Lamc2/Wnt9b/Lama1/Psen1/Lama5/Hras/Mfng/Col4a2/Itgb7/Fzd3/Fzd4/Itga3/Fzd1/Itga9/Itga1/Itgb1/Fzd8/Itga5/Tnfrsf1a/Itgb4/Itga2b/Itgav/Notch1/Itga6/Itga7/Notch3/Fzd2	39
blastocyst	mmu05224	Breast cancer	0.0881226	0.0157607	1.45406e-11	2.24341e-10	1.49779e-10	Fgf8/Wnt3a/Wnt5b/Wnt3/Wnt4/Egf/Wnt9b/Fgf4/Hras/Jag2/Lrp6/Fzd3/Lrp5/Fzd4/Erbb2/Fzd1/Fzd8/Kit/Igf1r/Fgfr1/Notch1/Notch3/Fzd2	23
blastocyst	mmu05226	Gastric cancer	0.0881226	0.0160823	2.23091e-11	3.21251e-10	2.14481e-10	Fgf8/Wnt3a/Wnt5b/Wnt3/Wnt4/Cdh1/Egf/Wnt9b/Tgfb1/Tgfb2/Fgf4/Hras/Tgfbr1/Lrp6/Fzd3/Lrp5/Fzd4/Erbb2/Fzd1/Fzd8/Fgfr2/Tgfbr2/Fzd2	23
blastocyst	mmu04916	Melanogenesis	0.0689655	0.0107216	2.42519e-10	3.27401e-09	2.18586e-09	Wnt3a/Wnt5b/Edn1/Wnt3/Wnt4/Wnt9b/Calm1/Pomc/Hras/Gnai2/Fzd3/Fzd4/Fzd1/Ednrb/Fzd8/Kit/Mc1r/Fzd2	18
blastocyst	mmu04390	Hippo signaling pathway	0.0842912	0.0168329	3.73626e-10	4.74724e-09	3.16946e-09	Wnt3a/Wnt5b/Bmp8a/Wnt3/Wnt4/Cdh1/Wnt9b/Serpine1/Tgfb1/Bmp2/Tgfb2/Bmp7/Bmp6/Tgfbr1/Fzd3/Fzd4/Fzd1/Bmpr2/Fzd8/Bmpr1a/Tgfbr2/Fzd2	22
blastocyst	mmu05418	Fluid shear stress and atherosclerosis	0.0804598	0.0157607	6.63301e-10	7.95961e-09	5.31416e-09	Plat/Edn1/Mmp9/Vegfa/Icam1/Calm1/Mmp2/Hsp90aa1/Hsp90b1/Acvr2a/Kdr/Bmpr2/Bmpr1a/Tnfrsf1a/Acvr1/Acvr2b/Sdc1/Itga2b/Itgav/Sdc2/Sdc4	21
blastocyst	mmu04933	AGE-RAGE signaling pathway in diabetic complications	0.0651341	0.0108288	2.29229e-09	2.60597e-08	1.73985e-08	Vegfd/Edn1/Col4a4/Col4a5/Fn1/Vegfa/Icam1/Vegfb/Serpine1/Tgfb1/Tgfb2/Mmp2/Vegfc/Hras/Col4a2/Tgfbr1/Tgfbr2	17
blastocyst	mmu05410	Hypertrophic cardiomyopathy	0.0574713	0.00975662	2.76594e-08	2.98722e-07	1.99439e-07	Edn1/Tgfb1/Tgfb2/Lama1/Itgb7/Itga3/Itga9/Itga1/Itgb1/Itga5/Itgb4/Itga2b/Itgav/Itga6/Itga7	15
blastocyst	mmu04810	Regulation of actin cytoskeleton	0.0881226	0.0247668	1.15124e-07	1.13031e-06	7.54643e-07	Fgf8/Egf/Fn1/Fgf4/Hras/F2/Fgfr4/Itgb7/Itga3/Itga9/Itga1/Itgb1/Itgal/Fgfr3/Itgae/Fgfr2/Itga5/Fgfr1/Itgb4/Itga2b/Itgav/Itga6/Itga7	23
blastocyst	mmu05217	Basal cell carcinoma	0.0421456	0.00675458	1.1322e-06	8.73408e-06	5.83123e-06	Wnt3a/Wnt5b/Wnt3/Wnt4/Wnt9b/Bmp2/Fzd3/Fzd4/Fzd1/Fzd8/Fzd2	11
blastocyst	mmu04020	Calcium signaling pathway	0.0689655	0.0271255	0.000258212	0.00129707	0.000865975	Fgf8/Vegfd/Egf/Vegfa/Vegfb/Fgf4/Calm1/Vegfc/Erbb3/Fgfr4/Kdr/Erbb2/Ednrb/Fgfr3/Fgfr2/Fgfr1/Flt1/Adrb3	18
blastoid	mmu04151	PI3K-Akt signaling pathway	0.234568	0.0390265	1.0161e-49	2.30655e-47	1.31558e-47	Efna2/Vegfc/Fn1/Fgf5/Csf1/Fgf1/Lama2/Thbs4/Vtn/Col4a2/Comp/Vwf/Hras/Thbs1/Efna3/Col2a1/Artn/Spp1/Tgfa/Col4a5/Osm/Efna4/Bdnf/Igf1/Fgf7/Fgf8/Ntf3/Col4a6/Reln/Col9a3/Efna5/Fgf18/Ngf/Pdgfb/Col4a1/Col9a2/Col9a1/Hsp90b1/Fgf15/Vegfa/Vegfb/Angpt2/Areg/Vegfd/Lama5/Lamc2/Nrtn/Pspn/Fgf4/Efna1/Pdgfd/Hsp90aa1/Fgf17/Igf2/Kitl/Fgf3/Erbb3/Itgb1/Fgfr4/Itga3/Flt4/Itga2b/Fgfr1/Itgb4/Csf1r/Fgfr3/Itgb5/Itga4/Tlr2/Kit…	95
blastoid	mmu04015	Rap1 signaling pathway	0.150617	0.0229441	5.66115e-34	6.42541e-32	3.66485e-32	Efna2/Vegfc/Fgf5/Calm1/Csf1/Gnas/Fgf1/Gnai2/Hras/Thbs1/Efna3/Efna4/Igf1/Fgf7/Fgf8/Efna5/Fgf18/Ngf/Pdgfb/Tln1/Fgf15/Vegfa/Calm2/Vasp/Vegfb/Angpt2/Vegfd/Fgf4/Afdn/Efna1/Pdgfd/Fgf17/Kitl/Fgf3/Calm3/Adora2b/Itgb1/Fgfr4/Flt4/Itga2b/Fgfr1/Csf1r/Fgfr3/Drd2/Itgb2/Kit/Itgal/Itgam/Itgb3/Egfr/Insr/Pdgfrb/Fgfr2/Flt1/Tek/Adcy8/Kdr/Igf1r/Epha2/Pdgfra/Ngfr	61
blastoid	mmu04512	ECM-receptor interaction	0.101235	0.00954219	1.14471e-32	8.66166e-31	4.94034e-31	Fn1/Lama2/Thbs4/Vtn/Col4a2/Comp/Vwf/Thbs1/Col2a1/Spp1/Hspg2/Col4a5/Col4a6/Reln/Col9a3/Col4a1/Col9a2/Col9a1/Lama5/Lamc2/Agrn/Npnt/Itgb1/Itga3/Itga2b/Itgb4/Itgb5/Itga4/Gp1bb/Cd44/Itgb8/Gp1ba/Itgav/Itgb7/Itga7/Itgb3/Hmmr/Itga9/Itga8/Itga5/Cd47	41
blastoid	mmu04060	Cytokine-cytokine receptor interaction	0.165432	0.0315214	8.67295e-31	4.9219e-29	2.8073e-29	Ebi3/Bmp8a/Csf1/Tnfsf11/Thpo/Gdf5/Bmp8b/Amh/Il33/Lta/Il11/Cxcl12/Osm/Nodal/Gdf15/Ccl25/Tgfb2/Inhbb/Ngf/Tgfb1/Bmp2/Eda/Bmp5/Tnfsf9/Il15/Lif/Tnfsf12/Cx3cl1/Gdf9/Cxcl10/Bmp4/Tnfsf13b/Gdf10/Tnfrsf1a/Il27ra/Acvr2a/Cxcr2/Fas/Mpl/Csf1r/Amhr2/Il1rap/Il6st/Cxcr4/Lifr/Acvr2b/Ackr3/Tgfbr2/Ackr4/Tnfrsf11a/Ltbr/Cd40/Il10rb/Prlr/Eda2r/Bmpr2/Acvr1/Il11ra1/Ccr9/Tnfrsf1b/Tnfrsf12a/Acvr1b/Il6ra/Tnfrsf13b/Ngfr/Tgfb…	67
blastoid	mmu04510	Focal adhesion	0.133333	0.0217648	1.98293e-28	9.00249e-27	5.13474e-27	Vegfc/Fn1/Lama2/Thbs4/Vtn/Col4a2/Comp/Vwf/Hras/Thbs1/Col2a1/Spp1/Col4a5/Igf1/Col4a6/Reln/Col9a3/Pdgfb/Col4a1/Tln1/Col9a2/Col9a1/Vegfa/Vasp/Fyn/Vegfb/Vegfd/Lama5/Lamc2/Vcl/Pdgfd/Itgb1/Itga3/Mylk/Flt4/Itga2b/Itgb4/Itgb5/Itga4/Itgb8/Itgav/Itgb7/Itga7/Itgb3/Egfr/Cav1/Pdgfrb/Itga9/Flt1/Itga8/Kdr/Igf1r/Pdgfra/Itga5	54
blastoid	mmu04360	Axon guidance	0.125926	0.019406	3.52899e-28	1.33513e-26	7.61518e-27	Efna2/Sema3d/Sema3a/Gnai2/Sema3c/Hras/Sema4a/Efna3/Wnt5a/Sema6a/Cxcl12/Efnb2/Efna4/L1cam/Efna5/Sema4g/Slit3/Slit2/Fyn/Efnb1/Sema3f/Ptpn11/Wnt4/Sema6c/Efna1/Sema4d/Ntn1/Epha7/Itgb1/Nrp1/Trpc6/Plxna4/Epha8/Ephb1/Cxcr4/Epha3/Plxna2/Plxnb2/Plxnb1/Epha5/Ephb2/Bmpr2/Plxna1/Plxna3/Robo3/Fzd3/Epha2/Epha1/Ephb4/Neo1/Ephb3	51
blastoid	mmu04010	MAPK signaling pathway	0.158025	0.0322719	1.46259e-27	4.74297e-26	2.70524e-26	Efna2/Vegfc/Fgf5/Csf1/Fgf1/Hras/Cd14/Efna3/Artn/Tgfa/Efna4/Bdnf/Igf1/Fgf7/Fgf8/Ntf3/Efna5/Tgfb2/Fgf18/Ngf/Tgfb1/Pdgfb/Fgf15/Vegfa/Vegfb/Angpt2/Areg/Vegfd/Nrtn/Pspn/Fgf4/Efna1/Pdgfd/Fgf17/Igf2/Kitl/Fgf3/Erbb3/Tnfrsf1a/Fgfr4/Flt4/Cacna1c/Fas/Fgfr1/Csf1r/Fgfr3/Il1rap/Kit/Ntrk2/Tgfbr2/Egfr/Insr/Pdgfrb/Fgfr2/Flt1/Tek/Traf2/Kdr/Igf1r/Epha2/Ntrk1/Pdgfra/Ngfr/Tgfbr1	64
blastoid	mmu04014	Ras signaling pathway	0.133333	0.0251957	4.97229e-25	1.41089e-23	8.04725e-24	Efna2/Vegfc/Fgf5/Calm1/Csf1/Fgf1/Hras/Efna3/Tgfa/Efna4/Bdnf/Igf1/Fgf7/Fgf8/Ntf3/Efna5/Fgf18/Ngf/Pdgfb/Fgf15/Vegfa/Calm2/Vegfb/Angpt2/Vegfd/Ptpn11/Fgf4/Afdn/Efna1/Pdgfd/Fgf17/Igf2/Kitl/Fgf3/Calm3/Fgfr4/Flt4/Fgfr1/Csf1r/Fgfr3/Kit/Ntrk2/Egfr/Insr/Pdgfrb/Fgfr2/Flt1/Tek/Kdr/Igf1r/Epha2/Ntrk1/Pdgfra/Ngfr	54
blastoid	mmu05224	Breast cancer	0.106173	0.0157607	1.38237e-24	3.48665e-23	1.98868e-23	Dll1/Fgf5/Wnt8a/Tnfsf11/Fgf1/Wnt3/Dll3/Hras/Wnt10b/Wnt7b/Wnt5a/Igf1/Fgf7/Fgf8/Fgf18/Fgf15/Wnt7a/Jag2/Wnt4/Fgf4/Wnt10a/Fgf17/Fgf3/Notch3/Flt4/Fzd7/Fgfr1/Fzd6/Notch1/Notch4/Fzd4/Kit/Fzd10/Lrp5/Notch2/Fzd1/Lrp6/Egfr/Fzd2/Igf1r/Fzd9/Fzd3/Fzd8	43
blastoid	mmu05165	Human papillomavirus infection	0.162963	0.0388121	2.27725e-24	5.16935e-23	2.94844e-23	Fn1/Wnt8a/Gnas/Lama2/Wnt3/Thbs4/Vtn/Col4a2/Comp/Psen1/Vwf/Hras/Wnt10b/Wnt7b/Thbs1/Wnt5a/Col2a1/Spp1/Fadd/Col4a5/Ptgs2/Col4a6/Reln/Col9a3/Col4a1/Col9a2/Col9a1/Vegfa/Wnt7a/Lama5/Mfng/Lamc2/Wnt4/Wnt10a/Tnfrsf1a/Itgb1/Notch3/Itga3/Fzd7/Fas/Itga2b/Itgb4/Fzd6/Notch1/Itgb5/Itga4/Notch4/Fzd4/Fzd10/Itgb8/Notch2/Fzd1/Itgav/Itgb7/Itga7/Itgb3/Egfr/Pdgfrb/Itga9/Tlr3/Itga8/Fzd2/Fzd9/Fzd3/Itga5/Fzd8	66
blastoid	mmu05205	Proteoglycans in cancer	0.118519	0.0219792	1.087e-22	2.24317e-21	1.27943e-21	Fn1/Wnt8a/Wnt3/Vtn/Hras/Wnt10b/Wnt7b/Thbs1/Wnt5a/Hspg2/Igf1/Tgfb2/Hbegf/Tgfb1/Gpc3/Vegfa/Mmp9/Wnt7a/Ptpn11/Wnt4/Wnt10a/Igf2/Mmp2/Erbb3/Itgb1/Fzd7/Fas/Fgfr1/Fzd6/Itgb5/Tlr2/Fzd4/Cd44/Fzd10/Fzd1/Itgav/Plaur/Itgb3/Egfr/Cav1/Tlr4/Fzd2/Kdr/Igf1r/Fzd9/Fzd3/Itga5/Fzd8	48
blastoid	mmu04020	Calcium signaling pathway	0.125926	0.0271255	6.23744e-21	1.17992e-19	6.72987e-20	Vegfc/Fgf5/Calm1/Gnas/Fgf1/Tgfa/Mst1/Fgf7/Fgf8/Fgf18/Ngf/Pdgfb/Fgf15/Vegfa/Calm2/Vegfb/Vegfd/Fgf4/Pdgfd/Fgf17/Fgf3/Calm3/Adora2b/Erbb3/Fgfr4/Mylk/Flt4/Ednrb/Cacna1c/Htr6/P2rx7/Fgfr1/Fgfr3/Cxcr4/Ptger3/Mst1r/Ntrk2/Ednra/Egfr/Grin2d/Tacr1/Pdgfrb/Fgfr2/P2rx4/Ryr1/Flt1/Adcy8/Kdr/Ntrk1/Ptger1/Pdgfra	51
blastoid	mmu04550	Signaling pathways regulating pluripotency of stem cells	0.091358	0.0150102	1.31232e-19	2.29151e-18	1.307e-18	Wnt8a/Wnt3/Hras/Wnt10b/Wnt7b/Wnt5a/Nodal/Igf1/Inhbb/Lefty1/Wnt7a/Lefty2/Lif/Wnt4/Wnt10a/Bmp4/Fgfr4/Acvr2a/Fzd7/Fgfr1/Fzd6/Fgfr3/Fzd4/Fzd10/Il6st/Fzd1/Lifr/Acvr2b/Fgfr2/Bmpr2/Acvr1/Fzd2/Igf1r/Fzd9/Fzd3/Acvr1b/Fzd8	37
blastoid	mmu04916	Melanogenesis	0.0765432	0.0107216	8.07099e-19	1.30865e-17	7.46415e-18	a/Calm1/Wnt8a/Gnas/Wnt3/Gnai2/Hras/Wnt10b/Wnt7b/Pomc/Wnt5a/Edn1/Calm2/Wnt7a/Wnt4/Wnt10a/Kitl/Calm3/Mc1r/Fzd7/Ednrb/Fzd6/Fzd4/Kit/Fzd10/Fzd1/Adcy8/Fzd2/Fzd9/Fzd3/Fzd8	31
blastoid	mmu05226	Gastric cancer	0.0864198	0.0160823	9.71002e-17	1.46945e-15	8.38128e-16	Fgf5/Wnt8a/Fgf1/Wnt3/Hras/Wnt10b/Wnt7b/Wnt5a/Fgf7/Fgf8/Tgfb2/Fgf18/Tgfb1/Fgf15/Wnt7a/Wnt4/Fgf4/Wnt10a/Fgf17/Fgf3/Fzd7/Fzd6/Fzd4/Fzd10/Lrp5/Fzd1/Lrp6/Tgfbr2/Egfr/Fgfr2/Fzd2/Fzd9/Fzd3/Fzd8/Tgfbr1	35
blastoid	mmu04810	Regulation of actin cytoskeleton	0.103704	0.0247668	1.11019e-15	1.57508e-14	8.98376e-15	Fn1/Fgf5/Fgf1/Hras/Cxcl12/Fgf7/Fgf8/Fgf18/Pdgfb/F2/Fgf15/Vcl/Fgf4/Pdgfd/Fgf17/Fgf3/Itgb1/Fgfr4/Itga3/Mylk/Itga2b/Fgfr1/Itgb4/Fgfr3/Itgb5/Itga4/Itgb2/Itgal/Itgb8/Cxcr4/Itgav/Itgam/Itgb7/Itga7/Itgb3/Egfr/Pdgfrb/Fgfr2/Itga9/Itga8/Pdgfra/Itga5	42
blastoid	mmu04390	Hippo signaling pathway	0.0814815	0.0168329	1.98275e-14	2.64755e-13	1.51008e-13	Bmp8a/Wnt8a/Serpine1/Fgf1/Gdf5/Wnt3/Bmp8b/Amh/Wnt10b/Wnt7b/Wnt5a/Tgfb2/Tgfb1/Bmp2/Bmp5/Wnt7a/Areg/Wnt4/Wnt10a/Bmp4/Fzd7/Fzd6/Fzd4/Itgb2/Fzd10/Fzd1/Tgfbr2/Bmpr2/Fzd2/Fzd9/Fzd3/Fzd8/Tgfbr1	33
blastoid	mmu04080	Neuroactive ligand-receptor interaction	0.128395	0.0419213	2.45873e-13	3.10073e-12	1.76856e-12	Adcyap1/Edn3/Pomc/Pth2/Tac1/Edn1/Edn2/Ucn2/Adm2/Apela/Apln/Pnoc/F2/Gal/Calca/Cort/Pdyn/Gip/Npy/Adora2b/Vipr2/Mc1r/Mc3r/Vipr1/Ednrb/Htr6/P2rx7/Drd2/Ptger3/Ednra/Grin2d/Tacr1/Pth2r/Prlr/Gcgr/Calcrl/Aplnr/Fpr2/P2rx4/Oprl1/Trpv1/Adra2b/Galr2/Sstr2/Oprk1/Adcyap1r1/Gipr/Grm4/C3ar1/Calcr/Ptger1/Npy1r	52
blastoid	mmu05217	Basal cell carcinoma	0.0469136	0.00675458	9.07597e-12	1.08434e-10	6.18473e-11	Wnt8a/Wnt3/Wnt10b/Wnt7b/Wnt5a/Bmp2/Wnt7a/Wnt4/Wnt10a/Bmp4/Fzd7/Fzd6/Fzd4/Fzd10/Fzd1/Fzd2/Fzd9/Fzd3/Fzd8	19
blastoid	mmu04514	Cell adhesion molecules	0.0790123	0.0196205	9.90007e-12	1.12366e-10	6.40899e-11	Icam1/Jam2/Cd274/Jam3/L1cam/Nlgn2/Selplg/Madcam1/Icosl/Nlgn3/Itgb1/Itga4/Cd80/Itgb2/Itgal/Itgb8/Ptprs/Itgav/Itgam/Itgb7/Mag/Nrxn3/Cd40/Itga9/Nrxn1/Cd22/Itga8/Cd28/Cntnap1/Nectin1/Nrxn2/Neo1	32
blastoid	mmu04350	TGF-beta signaling pathway	0.0567901	0.0117937	2.23357e-10	2.30464e-09	1.31449e-09	Bmp8a/Gdf5/Bmp8b/Amh/Thbs1/Nodal/Tgfb2/Inhbb/Tgfb1/Bmp2/Bmp5/Lefty1/Lefty2/Bmp4/Acvr2a/Amhr2/Acvr2b/Tgfbr2/Bmpr2/Acvr1/Acvr1b/Tgfbr1/Neo1	23
blastoid	mmu04933	AGE-RAGE signaling pathway in diabetic complications	0.054321	0.0108288	2.40488e-10	2.37351e-09	1.35378e-09	Vegfc/Icam1/Fn1/Serpine1/Col4a2/Hras/Col4a5/Col4a6/Tgfb2/Tgfb1/Edn1/Col4a1/Vegfa/Col3a1/Vegfb/Vegfd/Mmp2/Tgfbr2/Thbd/F3/Tgfbr1/Ager	22
blastoid	mmu05410	Hypertrophic cardiomyopathy	0.0493827	0.00975662	1.35462e-09	1.13889e-08	6.49586e-09	Lama2/Igf1/Tgfb2/Tgfb1/Edn1/Itgb1/Itga3/Cacna1c/Itga2b/Itgb4/Itgb5/Itga4/Itgb8/Itgav/Itgb7/Itga7/Itgb3/Itga9/Itga8/Itga5	20
blastoid	mmu05418	Fluid shear stress and atherosclerosis	0.0617284	0.0157607	3.57196e-09	2.70278e-08	1.54158e-08	Nppc/Icam1/Calm1/Plat/Pdgfb/Edn1/Hsp90b1/Vegfa/Mmp9/Calm2/Hsp90aa1/Bmp4/Mmp2/Calm3/Tnfrsf1a/Acvr2a/Itga2b/Acvr2b/Itgav/Itgb3/Cav1/Bmpr2/Thbd/Acvr1/Kdr	25
